# Supplementary material for: Bottom-up growth of homogeneous Moiré superlattices in bismuth oxychloride spiral nanosheets
Source: Nat Commun. 2019 Oct 2;10:4472. doi: 10.1038/s41467-019-12347-7 (PMC6775108; doi:10.1038/s41467-019-12347-7)
Supplement: Supplementary file 3 — Source Data [file 41467_2019_12347_MOESM3_ESM.xlsx]

## Sheet: Fig. 2
Fig. 2b															Fig. 2c														Fig. 2d
10min		20min		30min		40min		120min		240min		JCPDS#06-0249			Bandgap				2D-MSL percentage										BiOCl bulk		BiOCl MSL(30 min)		BiOCl MSL(120 min)
10	127.805	10	410.407	10	658.322	10	1006.6	10	1281.74	10	1545.77	12.025	67.7		10	3.1	3.02	3.2	10	0	0	0	0	0	0	0	0		0	0	0	0	0	0
10.02	129.471	10.02	422.907	10.02	659.322	10.02	988.599	10.02	1296.74	10.02	1556.77	24.184	15.1		20	3.02	3.02	3.18	20	0	0	0	0	0	0	0	0		0.4	0	0.4	0	0.4	1
10.04	119.471	10.04	404.782	10.04	663.322	10.04	994.599	10.04	1291.74	10.04	1559.77	25.905	100		30	2.63	2.63	2.7	30	2.13	1.56	4.21	9.21	0.24	12.04	5.03	6.16		0.8	1	0.8	0	0.8	0
10.06	111.138	10.06	427.282	10.06	661.322	10.06	975.599	10.06	1293.74	10.06	1556.77	32.551	60.6		40	2.61	2.49	2.7	40	21.07	29.13	20.59	24.13	23.5	50.56	23.33	19.4		1.2	0	1.2	1	1.2	0
10.08	99.4712	10.08	407.282	10.08	665.322	10.08	1001.6	10.08	1291.74	10.08	1554.77	33.52	93.8		120	2.57	2.54	2.67	120	45.46	52.46	65.74	41.66	57.28	51.08	49.86	45.32		1.6	0	1.6	0	1.6	0
10.1	86.9712	10.1	413.532	10.1	653.322	10.1	994.599	10.1	1283.74	10.1	1551.77	34.818	6.5		240	2.55	2.4	2.61	240	49.7	72.69	51.68	39.54	69.12	62.89	51.07	24.87		2	1	2	0	2	0
10.12	123.638	10.12	411.032	10.12	668.322	10.12	999.599	10.12	1303.74	10.12	1556.77	36.629	9.8																2.4	0	2.4	0	2.4	0
10.14	121.971	10.14	417.282	10.14	673.322	10.14	993.599	10.14	1291.74	10.14	1539.77	40.962	22.1																2.8	0	2.8	0	2.8	1
10.16	125.305	10.16	405.407	10.16	671.322	10.16	988.599	10.16	1286.74	10.16	1557.77	43.616	1																3.2	0	3.2	0	3.2	0
10.18	113.638	10.18	409.782	10.18	656.322	10.18	998.599	10.18	1287.74	10.18	1561.77	46.699	24.6																3.6	0	3.6	0	3.6	0
10.2	116.971	10.2	412.282	10.2	658.322	10.2	984.599	10.2	1294.74	10.2	1555.77	48.403	5.5																4	0	4	0	4	0
10.22	116.971	10.22	401.657	10.22	661.322	10.22	1007.6	10.22	1288.74	10.22	1542.77	49.539	1.9																4.4	0	4.4	0	4.4	0
10.24	108.638	10.24	411.657	10.24	665.322	10.24	988.599	10.24	1285.74	10.24	1565.77	49.801	21.3																4.8	0	4.8	0	4.8	0
10.26	136.971	10.26	399.782	10.26	670.322	10.26	995.599	10.26	1293.74	10.26	1549.77	53.268	5.8																5.2	0	5.2	0	5.2	0
10.28	121.138	10.28	409.782	10.28	656.322	10.28	1002.6	10.28	1288.74	10.28	1550.77	54.172	21.6																5.6	1	5.6	0	5.6	0
10.3	116.138	10.3	402.282	10.3	660.322	10.3	1003.6	10.3	1290.74	10.3	1564.77	55.223	17.7																6	0	6	0	6	0
10.32	119.471	10.32	419.157	10.32	680.322	10.32	1003.6	10.32	1301.74	10.32	1584.77	58.7	28																6.4	0	6.4	0	6.4	0
10.34	131.971	10.34	411.657	10.34	669.322	10.34	1002.6	10.34	1284.74	10.34	1547.77	60.538	4.7																6.8	0	6.8	0	6.8	0
10.36	137.805	10.36	393.532	10.36	676.322	10.36	1018.6	10.36	1286.74	10.36	1544.77	60.767	8.8																7.2	0	7.2	0	7.2	0
10.38	122.805	10.38	394.157	10.38	671.322	10.38	1005.6	10.38	1301.74	10.38	1568.77	63.164	1.3																7.6	0	7.6	0	7.6	0
10.4	100.305	10.4	406.032	10.4	660.322	10.4	999.599	10.4	1294.74	10.4	1545.77	65.807	0.4																8	0	8	1	8	0
10.42	117.805	10.42	417.282	10.42	663.322	10.42	1034.6	10.42	1292.74	10.42	1573.77	68.181	6.9																8.4	0	8.4	0	8.4	0
10.44	123.638	10.44	409.157	10.44	665.322	10.44	1005.6	10.44	1302.74	10.44	1562.77	69.529	1.4																8.8	0	8.8	0	8.8	0
10.46	119.471	10.46	409.782	10.46	668.322	10.46	1006.6	10.46	1300.74	10.46	1588.77	70.442	1.6																9.2	1	9.2	0	9.2	0
10.48	111.971	10.48	406.657	10.48	662.322	10.48	1011.6	10.48	1305.74	10.48	1552.77	72.881	2.3																9.6	0	9.6	0	9.6	0
10.5	131.138	10.5	424.782	10.5	660.322	10.5	1007.6	10.5	1292.74	10.5	1562.77	73.507	1.9																10	0	10	0	10	0
10.52	115.305	10.52	416.032	10.52	656.322	10.52	1019.6	10.52	1306.74	10.52	1577.77	74.265	3.5																10.4	0	10.4	0	10.4	0
10.54	126.971	10.54	418.532	10.54	658.322	10.54	1014.6	10.54	1297.74	10.54	1563.77	75.154	11.3																10.8	0	10.8	0	10.8	0
10.56	119.471	10.56	411.657	10.56	668.322	10.56	1026.6	10.56	1296.74	10.56	1582.77	77.609	6.3																11.2	3	11.2	10	11.2	0
10.58	153.638	10.58	415.407	10.58	683.322	10.58	1024.6	10.58	1282.74	10.58	1567.77	77.873	4.5																11.6	37	11.6	74	11.6	0
10.6	134.471	10.6	414.782	10.6	667.322	10.6	1008.6	10.6	1314.74	10.6	1568.77	78.149	5.4																12	167	12	289	12	55
10.62	119.471	10.62	428.532	10.62	688.322	10.62	1028.6	10.62	1296.74	10.62	1571.77	78.893	1.2																12.4	543	12.4	742	12.4	210
10.64	141.971	10.64	421.657	10.64	676.322	10.64	1019.6	10.64	1306.74	10.64	1572.77	79.968	3.1																12.8	1146	12.8	1398	12.8	901
10.66	141.138	10.66	409.157	10.66	676.322	10.66	1032.6	10.66	1304.74	10.66	1583.77	82.11	2																13.2	1763	13.2	1969	13.2	1794
10.68	148.638	10.68	425.407	10.68	687.322	10.68	1028.6	10.68	1318.74	10.68	1574.77	82.441	1.1																13.6	2290	13.6	2489	13.6	2298
10.7	137.805	10.7	408.532	10.7	668.322	10.7	1030.6	10.7	1322.74	10.7	1582.77	82.714	3.3																14	2687	14	2784	14	2731
10.72	141.971	10.72	423.532	10.72	689.322	10.72	1036.6	10.72	1307.74	10.72	1591.77	84.511	0.1																14.4	2977	14.4	2946	14.4	2960
10.74	129.471	10.74	406.657	10.74	668.322	10.74	1020.6	10.74	1314.74	10.74	1587.77	86.632	2.9																14.8	2983	14.8	3008	14.8	2977
10.76	150.305	10.76	419.782	10.76	677.322	10.76	1039.6	10.76	1306.74	10.76	1593.77	86.962	4.4																15.2	2999	15.2	2993	15.2	3023
10.78	146.138	10.78	405.407	10.78	687.322	10.78	1023.6	10.78	1319.74	10.78	1577.77	88.82	1																15.6	2786	15.6	2863	15.6	3031
10.8	149.471	10.8	425.407	10.8	687.322	10.8	1053.6	10.8	1320.74	10.8	1618.77	89.02	5.3																16	2553	16	2719	16	3018
10.82	126.971	10.82	426.657	10.82	697.322	10.82	1031.6	10.82	1321.74	10.82	1575.77																		16.4	2248	16.4	2466	16.4	3018
10.84	156.138	10.84	429.782	10.84	686.322	10.84	1037.6	10.84	1325.74	10.84	1613.77																		16.8	2000	16.8	2162	16.8	2912
10.86	134.471	10.86	422.282	10.86	697.322	10.86	1066.6	10.86	1308.74	10.86	1624.77																		17.2	1719	17.2	1977	17.2	2806
10.88	156.971	10.88	417.907	10.88	696.322	10.88	1047.6	10.88	1318.74	10.88	1604.77																		17.6	1420	17.6	1762	17.6	2705
10.9	151.971	10.9	431.032	10.9	689.322	10.9	1039.6	10.9	1321.74	10.9	1641.77																		18	1189	18	1568	18	2504
10.92	151.971	10.92	425.407	10.92	691.322	10.92	1049.6	10.92	1330.74	10.92	1620.77																		18.4	1074	18.4	1367	18.4	2374
10.94	147.805	10.94	423.532	10.94	689.322	10.94	1045.6	10.94	1318.74	10.94	1638.77																		18.8	916	18.8	1227	18.8	2193
10.96	163.638	10.96	434.782	10.96	698.322	10.96	1074.6	10.96	1320.74	10.96	1613.77																		19.2	828	19.2	1076	19.2	2052
10.98	150.305	10.98	431.657	10.98	693.322	10.98	1059.6	10.98	1324.74	10.98	1639.77																		19.6	708	19.6	942	19.6	1832
11	207.805	11	449.782	11	695.322	11	1064.6	11	1331.74	11	1646.77																		20	691	20	905	20	1717
11.02	168.638	11.02	436.657	11.02	690.322	11.02	1046.6	11.02	1335.74	11.02	1628.77																		20.4	595	20.4	822	20.4	1669
11.04	165.305	11.04	422.907	11.04	700.322	11.04	1099.6	11.04	1346.74	11.04	1653.77																		20.8	552	20.8	769	20.8	1500
11.06	172.805	11.06	440.407	11.06	696.322	11.06	1059.6	11.06	1349.74	11.06	1641.77																		21.2	544	21.2	658	21.2	1435
11.08	204.471	11.08	426.032	11.08	725.322	11.08	1057.6	11.08	1341.74	11.08	1657.77																		21.6	476	21.6	698	21.6	1296
11.1	185.305	11.1	461.032	11.1	719.322	11.1	1063.6	11.1	1348.74	11.1	1690.77																		22	466	22	605	22	1224
11.12	193.638	11.12	451.657	11.12	714.322	11.12	1069.6	11.12	1360.74	11.12	1660.77																		22.4	434	22.4	585	22.4	1153
11.14	199.471	11.14	461.032	11.14	725.322	11.14	1086.6	11.14	1358.74	11.14	1650.77																		22.8	404	22.8	550	22.8	1147
11.16	165.305	11.16	451.032	11.16	707.322	11.16	1105.6	11.16	1353.74	11.16	1671.77																		23.2	423	23.2	540	23.2	1032
11.18	193.638	11.18	471.032	11.18	723.322	11.18	1091.6	11.18	1355.74	11.18	1697.77																		23.6	393	23.6	506	23.6	1015
11.2	218.638	11.2	457.907	11.2	740.322	11.2	1067.6	11.2	1349.74	11.2	1686.77																		24	393	24	474	24	949
11.22	185.305	11.22	477.282	11.22	738.322	11.22	1076.6	11.22	1365.74	11.22	1698.77																		24.4	357	24.4	468	24.4	935
11.24	189.471	11.24	462.907	11.24	743.322	11.24	1076.6	11.24	1363.74	11.24	1704.77																		24.8	328	24.8	469	24.8	866
11.26	231.971	11.26	456.657	11.26	741.322	11.26	1075.6	11.26	1368.74	11.26	1682.77																		25.2	322	25.2	432	25.2	888
11.28	192.805	11.28	470.407	11.28	755.322	11.28	1079.6	11.28	1374.74	11.28	1713.77																		25.6	308	25.6	396	25.6	829
11.3	206.971	11.3	493.532	11.3	750.322	11.3	1070.6	11.3	1365.74	11.3	1699.77																		26	275	26	408	26	775
11.32	211.971	11.32	480.407	11.32	761.322	11.32	1099.6	11.32	1361.74	11.32	1713.77																		26.4	285	26.4	389	26.4	778
11.34	227.805	11.34	484.157	11.34	774.322	11.34	1111.6	11.34	1362.74	11.34	1708.77																		26.8	281	26.8	365	26.8	714
11.36	234.471	11.36	506.032	11.36	769.322	11.36	1068.6	11.36	1396.74	11.36	1714.77																		27.2	272	27.2	339	27.2	730
11.38	214.471	11.38	510.407	11.38	772.322	11.38	1092.6	11.38	1387.74	11.38	1711.77																		27.6	283	27.6	333	27.6	683
11.4	217.805	11.4	516.657	11.4	814.322	11.4	1091.6	11.4	1384.74	11.4	1712.77																		28	245	28	314	28	692
11.42	273.638	11.42	524.157	11.42	788.322	11.42	1078.6	11.42	1372.74	11.42	1710.77																		28.4	254	28.4	340	28.4	638
11.44	260.305	11.44	507.907	11.44	781.322	11.44	1095.6	11.44	1388.74	11.44	1698.77																		28.8	210	28.8	356	28.8	609
11.46	261.138	11.46	542.282	11.46	783.322	11.46	1103.6	11.46	1393.74	11.46	1740.77																		29.2	221	29.2	300	29.2	608
11.48	273.638	11.48	539.157	11.48	784.322	11.48	1119.6	11.48	1415.74	11.48	1724.77																		29.6	233	29.6	311	29.6	616
11.5	273.638	11.5	534.782	11.5	794.322	11.5	1114.6	11.5	1399.74	11.5	1761.77																		30	207	30	292	30	554
11.52	260.305	11.52	557.282	11.52	786.322	11.52	1111.6	11.52	1368.74	11.52	1722.77																		30.4	206	30.4	278	30.4	570
11.54	275.305	11.54	534.782	11.54	833.322	11.54	1105.6	11.54	1390.74	11.54	1756.77																		30.8	217	30.8	298	30.8	534
11.56	245.305	11.56	565.407	11.56	821.322	11.56	1100.6	11.56	1391.74	11.56	1743.77																		31.2	215	31.2	262	31.2	508
11.58	251.971	11.58	542.907	11.58	823.322	11.58	1116.6	11.58	1411.74	11.58	1769.77																		31.6	171	31.6	261	31.6	498
11.6	261.138	11.6	555.407	11.6	833.322	11.6	1119.6	11.6	1389.74	11.6	1734.77																		32	189	32	275	32	497
11.62	253.638	11.62	580.407	11.62	825.322	11.62	1092.6	11.62	1411.74	11.62	1734.77																		32.4	192	32.4	226	32.4	455
11.64	261.138	11.64	581.032	11.64	824.322	11.64	1119.6	11.64	1396.74	11.64	1777.77																		32.8	162	32.8	264	32.8	489
11.66	289.471	11.66	591.657	11.66	827.322	11.66	1099.6	11.66	1399.74	11.66	1773.77																		33.2	167	33.2	205	33.2	446
11.68	284.471	11.68	597.282	11.68	838.322	11.68	1148.6	11.68	1385.74	11.68	1773.77																		33.6	181	33.6	215	33.6	480
11.7	301.138	11.7	596.032	11.7	871.322	11.7	1133.6	11.7	1412.74	11.7	1784.77																		34	155	34	235	34	423
11.72	281.971	11.72	609.782	11.72	843.322	11.72	1130.6	11.72	1425.74	11.72	1800.77																		34.4	170	34.4	203	34.4	407
11.74	284.471	11.74	581.657	11.74	831.322	11.74	1104.6	11.74	1407.74	11.74	1780.77																		34.8	182	34.8	191	34.8	428
11.76	292.805	11.76	604.157	11.76	872.322	11.76	1129.6	11.76	1419.74	11.76	1782.77																		35.2	158	35.2	209	35.2	404
11.78	268.638	11.78	601.032	11.78	829.322	11.78	1125.6	11.78	1397.74	11.78	1770.77																		35.6	157	35.6	205	35.6	386
11.8	261.138	11.8	642.907	11.8	858.322	11.8	1127.6	11.8	1433.74	11.8	1801.77																		36	150	36	193	36	404
11.82	277.805	11.82	627.907	11.82	873.322	11.82	1090.6	11.82	1426.74	11.82	1801.77																		36.4	137	36.4	169	36.4	385
11.84	256.971	11.84	627.907	11.84	812.322	11.84	1119.6	11.84	1442.74	11.84	1790.77																		36.8	162	36.8	177	36.8	369
11.86	291.138	11.86	604.782	11.86	859.322	11.86	1152.6	11.86	1428.74	11.86	1782.77																		37.2	144	37.2	170	37.2	343
11.88	226.971	11.88	611.657	11.88	841.322	11.88	1112.6	11.88	1438.74	11.88	1809.77																		37.6	156	37.6	179	37.6	336
11.9	284.471	11.9	651.032	11.9	846.322	11.9	1110.6	11.9	1428.74	11.9	1782.77																		38	147	38	178	38	333
11.92	274.471	11.92	636.032	11.92	837.322	11.92	1117.6	11.92	1414.74	11.92	1799.77																		38.4	146	38.4	166	38.4	355
11.94	240.305	11.94	614.157	11.94	868.322	11.94	1110.6	11.94	1427.74	11.94	1783.77																		38.8	118	38.8	185	38.8	341
11.96	257.805	11.96	611.657	11.96	860.322	11.96	1121.6	11.96	1434.74	11.96	1820.77																		39.2	128	39.2	151	39.2	305
11.98	236.138	11.98	609.782	11.98	827.322	11.98	1121.6	11.98	1417.74	11.98	1833.77																		39.6	100	39.6	180	39.6	328
12	251.138	12	624.782	12	849.322	12	1131.6	12	1421.74	12	1807.77																		40	128	40	168	40	323
12.02	281.138	12.02	618.532	12.02	846.322	12.02	1093.6	12.02	1425.74	12.02	1799.77																		40.4	143	40.4	180	40.4	291
12.04	257.805	12.04	616.657	12.04	830.322	12.04	1102.6	12.04	1442.74	12.04	1773.77																		40.8	125	40.8	148	40.8	293
12.06	263.638	12.06	611.657	12.06	808.322	12.06	1104.6	12.06	1408.74	12.06	1824.77																		41.2	131	41.2	151	41.2	273
12.08	269.471	12.08	607.282	12.08	833.322	12.08	1108.6	12.08	1425.74	12.08	1794.77																		41.6	124	41.6	150	41.6	267
12.1	251.971	12.1	609.782	12.1	795.322	12.1	1098.6	12.1	1409.74	12.1	1808.77																		42	112	42	138	42	278
12.12	247.805	12.12	594.157	12.12	803.322	12.12	1109.6	12.12	1441.74	12.12	1799.77																		42.4	100	42.4	121	42.4	285
12.14	228.638	12.14	597.282	12.14	818.322	12.14	1114.6	12.14	1385.74	12.14	1808.77																		42.8	126	42.8	154	42.8	262
12.16	240.305	12.16	584.157	12.16	796.322	12.16	1087.6	12.16	1409.74	12.16	1779.77																		43.2	122	43.2	146	43.2	266
12.18	233.638	12.18	574.782	12.18	773.322	12.18	1107.6	12.18	1408.74	12.18	1816.77																		43.6	101	43.6	134	43.6	243
12.2	219.471	12.2	564.157	12.2	805.322	12.2	1099.6	12.2	1423.74	12.2	1768.77																		44	129	44	131	44	219
12.22	234.471	12.22	580.407	12.22	799.322	12.22	1070.6	12.22	1390.74	12.22	1790.77																		44.4	118	44.4	129	44.4	261
12.24	261.138	12.24	581.657	12.24	769.322	12.24	1087.6	12.24	1400.74	12.24	1788.77																		44.8	102	44.8	137	44.8	241
12.26	211.138	12.26	554.782	12.26	757.322	12.26	1064.6	12.26	1395.74	12.26	1774.77																		45.2	106	45.2	121	45.2	243
12.28	234.471	12.28	537.282	12.28	759.322	12.28	1078.6	12.28	1384.74	12.28	1794.77																		45.6	115	45.6	125	45.6	240
12.3	197.805	12.3	541.657	12.3	743.322	12.3	1087.6	12.3	1356.74	12.3	1776.77																		46	112	46	135	46	223
12.32	196.138	12.32	564.782	12.32	736.322	12.32	1060.6	12.32	1382.74	12.32	1732.77																		46.4	115	46.4	126	46.4	250
12.34	217.805	12.34	543.532	12.34	741.322	12.34	1087.6	12.34	1390.74	12.34	1786.77																		46.8	103	46.8	124	46.8	211
12.36	225.305	12.36	550.407	12.36	745.322	12.36	1063.6	12.36	1379.74	12.36	1779.77																		47.2	102	47.2	120	47.2	234
12.38	192.805	12.38	526.657	12.38	731.322	12.38	1050.6	12.38	1356.74	12.38	1782.77																		47.6	99	47.6	125	47.6	222
12.4	187.805	12.4	503.532	12.4	718.322	12.4	1059.6	12.4	1359.74	12.4	1750.77																		48	99	48	123	48	224
12.42	202.805	12.42	504.157	12.42	721.322	12.42	1029.6	12.42	1367.74	12.42	1716.77																		48.4	102	48.4	118	48.4	211
12.44	166.138	12.44	494.157	12.44	730.322	12.44	1037.6	12.44	1362.74	12.44	1711.77																		48.8	91	48.8	115	48.8	203
12.46	176.138	12.46	492.907	12.46	712.322	12.46	1059.6	12.46	1374.74	12.46	1733.77																		49.2	105	49.2	132	49.2	218
12.48	202.805	12.48	475.407	12.48	714.322	12.48	1029.6	12.48	1367.74	12.48	1718.77																		49.6	83	49.6	107	49.6	236
12.5	166.971	12.5	471.032	12.5	714.322	12.5	1038.6	12.5	1342.74	12.5	1690.77																		50	95	50	122	50	209
12.52	172.805	12.52	484.157	12.52	686.322	12.52	1029.6	12.52	1357.74	12.52	1690.77																		50.4	92	50.4	125	50.4	188
12.54	149.471	12.54	476.657	12.54	696.322	12.54	1028.6	12.54	1357.74	12.54	1694.77																		50.8	95	50.8	108	50.8	208
12.56	205.305	12.56	466.657	12.56	690.322	12.56	1023.6	12.56	1337.74	12.56	1707.77																		51.2	96	51.2	107	51.2	197
12.58	176.971	12.58	466.657	12.58	681.322	12.58	1011.6	12.58	1341.74	12.58	1669.77																		51.6	92	51.6	103	51.6	211
12.6	139.471	12.6	466.032	12.6	694.322	12.6	1037.6	12.6	1325.74	12.6	1658.77																		52	88	52	108	52	189
12.62	168.638	12.62	460.407	12.62	696.322	12.62	1024.6	12.62	1336.74	12.62	1649.77																		52.4	83	52.4	112	52.4	192
12.64	158.638	12.64	445.407	12.64	689.322	12.64	993.599	12.64	1323.74	12.64	1664.77																		52.8	101	52.8	114	52.8	188
12.66	121.971	12.66	419.157	12.66	677.322	12.66	1020.6	12.66	1311.74	12.66	1634.77																		53.2	88	53.2	104	53.2	179
12.68	151.971	12.68	446.657	12.68	686.322	12.68	1013.6	12.68	1326.74	12.68	1652.77																		53.6	86	53.6	105	53.6	187
12.7	130.305	12.7	427.282	12.7	662.322	12.7	1016.6	12.7	1306.74	12.7	1643.77																		54	92	54	112	54	182
12.72	118.638	12.72	416.032	12.72	687.322	12.72	994.599	12.72	1306.74	12.72	1635.77																		54.4	87	54.4	105	54.4	191
12.74	151.138	12.74	425.407	12.74	664.322	12.74	1001.6	12.74	1300.74	12.74	1603.77																		54.8	63	54.8	108	54.8	161
12.76	134.471	12.76	422.907	12.76	664.322	12.76	1008.6	12.76	1306.74	12.76	1612.77																		55.2	76	55.2	95	55.2	194
12.78	129.471	12.78	417.907	12.78	660.322	12.78	994.599	12.78	1290.74	12.78	1619.77																		55.6	65	55.6	89	55.6	194
12.8	124.471	12.8	429.157	12.8	673.322	12.8	997.599	12.8	1303.74	12.8	1615.77																		56	76	56	100	56	174
12.82	125.305	12.82	431.657	12.82	678.322	12.82	993.599	12.82	1306.74	12.82	1618.77																		56.4	72	56.4	108	56.4	172
12.84	128.638	12.84	411.657	12.84	670.322	12.84	996.599	12.84	1298.74	12.84	1600.77																		56.8	106	56.8	91	56.8	168
12.86	112.805	12.86	407.282	12.86	663.322	12.86	978.599	12.86	1288.74	12.86	1603.77																		57.2	82	57.2	100	57.2	154
12.88	108.638	12.88	412.907	12.88	673.322	12.88	999.599	12.88	1291.74	12.88	1590.77																		57.6	72	57.6	92	57.6	161
12.9	119.471	12.9	407.282	12.9	675.322	12.9	1009.6	12.9	1295.74	12.9	1600.77																		58	73	58	101	58	176
12.92	113.638	12.92	406.032	12.92	650.322	12.92	980.599	12.92	1300.74	12.92	1586.77																		58.4	75	58.4	98	58.4	157
12.94	112.805	12.94	404.782	12.94	666.322	12.94	1002.6	12.94	1302.74	12.94	1586.77																		58.8	74	58.8	90	58.8	173
12.96	112.805	12.96	423.532	12.96	658.322	12.96	984.599	12.96	1293.74	12.96	1574.77																		59.2	93	59.2	109	59.2	165
12.98	106.971	12.98	406.657	12.98	656.322	12.98	987.599	12.98	1299.74	12.98	1588.77																		59.6	68	59.6	97	59.6	182
13	127.805	13	411.657	13	667.322	13	996.599	13	1297.74	13	1583.77																		60	87	60	108	60	148
13.02	105.305	13.02	391.657	13.02	663.322	13.02	981.599	13.02	1282.74	13.02	1562.77																		60.4	73	60.4	90	60.4	180
13.04	109.471	13.04	404.782	13.04	651.322	13.04	986.599	13.04	1284.74	13.04	1565.77																		60.8	65	60.8	101	60.8	154
13.06	114.471	13.06	394.782	13.06	638.322	13.06	977.599	13.06	1291.74	13.06	1578.77																		61.2	68	61.2	94	61.2	157
13.08	102.805	13.08	399.782	13.08	661.322	13.08	994.599	13.08	1284.74	13.08	1576.77																		61.6	62	61.6	102	61.6	181
13.1	71.9712	13.1	403.532	13.1	660.322	13.1	1006.6	13.1	1286.74	13.1	1560.77																		62	60	62	78	62	160
13.12	115.305	13.12	412.282	13.12	644.322	13.12	975.599	13.12	1286.74	13.12	1569.77																		62.4	53	62.4	86	62.4	129
13.14	85.3046	13.14	401.032	13.14	666.322	13.14	980.599	13.14	1286.74	13.14	1568.77																		62.8	67	62.8	81	62.8	155
13.16	106.971	13.16	403.532	13.16	657.322	13.16	982.599	13.16	1285.74	13.16	1569.77																		63.2	77	63.2	94	63.2	154
13.18	76.9712	13.18	406.657	13.18	648.322	13.18	978.599	13.18	1284.74	13.18	1553.77																		63.6	76	63.6	100	63.6	128
13.2	88.6379	13.2	400.407	13.2	663.322	13.2	1000.6	13.2	1279.74	13.2	1575.77																		64	68	64	95	64	156
13.22	62.8046	13.22	412.907	13.22	669.322	13.22	979.599	13.22	1278.74	13.22	1569.77																		64.4	65	64.4	101	64.4	150
13.24	88.6379	13.24	401.657	13.24	646.322	13.24	984.599	13.24	1290.74	13.24	1573.77																		64.8	61	64.8	88	64.8	160
13.26	82.8046	13.26	414.782	13.26	661.322	13.26	987.599	13.26	1290.74	13.26	1544.77																		65.2	54	65.2	93	65.2	143
13.28	102.805	13.28	403.532	13.28	650.322	13.28	993.599	13.28	1294.74	13.28	1568.77																		65.6	73	65.6	109	65.6	133
13.3	86.9712	13.3	399.157	13.3	650.322	13.3	988.599	13.3	1282.74	13.3	1554.77																		66	56	66	105	66	150
13.32	70.3046	13.32	387.282	13.32	656.322	13.32	975.599	13.32	1277.74	13.32	1576.77																		66.4	66	66.4	83	66.4	145
13.34	67.8046	13.34	403.532	13.34	642.322	13.34	983.599	13.34	1272.74	13.34	1564.77																		66.8	70	66.8	91	66.8	147
13.36	103.638	13.36	406.032	13.36	660.322	13.36	986.599	13.36	1282.74	13.36	1555.77																		67.2	65	67.2	119	67.2	145
13.38	86.9712	13.38	393.532	13.38	643.322	13.38	980.599	13.38	1289.74	13.38	1550.77																		67.6	52	67.6	74	67.6	128
13.4	76.1379	13.4	407.282	13.4	638.322	13.4	977.599	13.4	1278.74	13.4	1557.77																		68	70	68	93	68	138
13.42	82.8046	13.42	389.157	13.42	649.322	13.42	986.599	13.42	1277.74	13.42	1547.77																		68.4	60	68.4	90	68.4	148
13.44	89.4712	13.44	401.657	13.44	647.322	13.44	969.599	13.44	1281.74	13.44	1557.77																		68.8	68	68.8	84	68.8	142
13.46	92.8046	13.46	395.407	13.46	650.322	13.46	992.599	13.46	1273.74	13.46	1542.77																		69.2	68	69.2	83	69.2	143
13.48	67.8046	13.48	397.282	13.48	637.322	13.48	988.599	13.48	1269.74	13.48	1565.77																		69.6	71	69.6	80	69.6	139
13.5	75.3046	13.5	408.532	13.5	650.322	13.5	995.599	13.5	1283.74	13.5	1551.77																		70	67	70	83	70	139
13.52	78.6379	13.52	398.532	13.52	640.322	13.52	987.599	13.52	1276.74	13.52	1551.77																		70.4	68	70.4	91	70.4	144
13.54	89.4712	13.54	406.032	13.54	639.322	13.54	984.599	13.54	1283.74	13.54	1552.77																		70.8	60	70.8	78	70.8	128
13.56	71.9712	13.56	401.032	13.56	654.322	13.56	976.599	13.56	1269.74	13.56	1561.77																		71.2	62	71.2	84	71.2	133
13.58	81.9712	13.58	406.657	13.58	641.322	13.58	990.599	13.58	1286.74	13.58	1546.77																		71.6	71	71.6	79	71.6	146
13.6	66.9712	13.6	383.532	13.6	639.322	13.6	991.599	13.6	1275.74	13.6	1541.77																		72	65	72	72	72	143
13.62	91.9712	13.62	392.282	13.62	664.322	13.62	986.599	13.62	1282.74	13.62	1550.77																		72.4	67	72.4	73	72.4	154
13.64	69.4712	13.64	385.407	13.64	646.322	13.64	983.599	13.64	1287.74	13.64	1538.77																		72.8	61	72.8	80	72.8	122
13.66	87.8046	13.66	401.032	13.66	638.322	13.66	970.599	13.66	1273.74	13.66	1553.77																		73.2	61	73.2	85	73.2	122
13.68	73.6379	13.68	394.157	13.68	642.322	13.68	976.599	13.68	1279.74	13.68	1542.77																		73.6	65	73.6	83	73.6	130
13.7	102.805	13.7	401.032	13.7	658.322	13.7	990.599	13.7	1280.74	13.7	1537.77																		74	68	74	76	74	133
13.72	76.1379	13.72	399.782	13.72	646.322	13.72	976.599	13.72	1273.74	13.72	1537.77																		74.4	65	74.4	93	74.4	118
13.74	85.3046	13.74	394.782	13.74	644.322	13.74	1000.6	13.74	1268.74	13.74	1545.77																		74.8	57	74.8	86	74.8	131
13.76	97.8046	13.76	396.032	13.76	634.322	13.76	973.599	13.76	1280.74	13.76	1545.77																		75.2	74	75.2	81	75.2	126
13.78	70.3046	13.78	404.157	13.78	647.322	13.78	975.599	13.78	1277.74	13.78	1547.77																		75.6	66	75.6	82	75.6	121
13.8	70.3046	13.8	396.657	13.8	651.322	13.8	976.599	13.8	1290.74	13.8	1559.77																		76	60	76	83	76	120
13.82	69.4712	13.82	397.282	13.82	642.322	13.82	968.599	13.82	1282.74	13.82	1566.77																		76.4	58	76.4	78	76.4	119
13.84	64.4712	13.84	385.407	13.84	636.322	13.84	972.599	13.84	1278.74	13.84	1544.77																		76.8	58	76.8	71	76.8	138
13.86	100.305	13.86	381.657	13.86	640.322	13.86	960.599	13.86	1268.74	13.86	1535.77																		77.2	70	77.2	75	77.2	132
13.88	78.6379	13.88	397.907	13.88	656.322	13.88	981.599	13.88	1276.74	13.88	1550.77																		77.6	51	77.6	76	77.6	120
13.9	86.1379	13.9	394.157	13.9	645.322	13.9	981.599	13.9	1275.74	13.9	1542.77																		78	66	78	86	78	138
13.92	81.1379	13.92	394.157	13.92	650.322	13.92	975.599	13.92	1282.74	13.92	1554.77																		78.4	70	78.4	75	78.4	111
13.94	93.6379	13.94	396.657	13.94	645.322	13.94	979.599	13.94	1286.74	13.94	1553.77																		78.8	67	78.8	74	78.8	142
13.96	68.6379	13.96	381.657	13.96	644.322	13.96	979.599	13.96	1287.74	13.96	1535.77																		79.2	55	79.2	76	79.2	117
13.98	69.4712	13.98	393.532	13.98	651.322	13.98	979.599	13.98	1272.74	13.98	1537.77																		79.6	60	79.6	85	79.6	127
14	70.3046	14	387.282	14	641.322	14	980.599	14	1286.74	14	1557.77																		80	64	80	78	80	119
14.02	86.9712	14.02	391.657	14.02	644.322	14.02	977.599	14.02	1278.74	14.02	1548.77																		80.4	49	80.4	80	80.4	117
14.04	78.6379	14.04	396.657	14.04	657.322	14.04	973.599	14.04	1280.74	14.04	1542.77																		80.8	63	80.8	72	80.8	108
14.06	76.9712	14.06	402.282	14.06	638.322	14.06	971.599	14.06	1270.74	14.06	1548.77																		81.2	59	81.2	72	81.2	108
14.08	51.9712	14.08	389.157	14.08	645.322	14.08	986.599	14.08	1267.74	14.08	1541.77																		81.6	62	81.6	78	81.6	113
14.1	69.4712	14.1	393.532	14.1	654.322	14.1	985.599	14.1	1270.74	14.1	1550.77																		82	82	82	80	82	122
14.12	76.1379	14.12	399.157	14.12	641.322	14.12	971.599	14.12	1273.74	14.12	1532.77																		82.4	57	82.4	65	82.4	121
14.14	70.3046	14.14	395.407	14.14	646.322	14.14	975.599	14.14	1277.74	14.14	1535.77																		82.8	52	82.8	66	82.8	104
14.16	73.6379	14.16	389.157	14.16	645.322	14.16	974.599	14.16	1266.74	14.16	1556.77																		83.2	58	83.2	79	83.2	121
14.18	73.6379	14.18	389.782	14.18	648.322	14.18	971.599	14.18	1276.74	14.18	1555.77																		83.6	50	83.6	76	83.6	111
14.2	71.1379	14.2	397.282	14.2	640.322	14.2	977.599	14.2	1266.74	14.2	1551.77																		84	53	84	81	84	127
14.22	72.8046	14.22	388.532	14.22	647.322	14.22	984.599	14.22	1275.74	14.22	1544.77																		84.4	51	84.4	76	84.4	113
14.24	60.3046	14.24	394.782	14.24	655.322	14.24	984.599	14.24	1270.74	14.24	1542.77																		84.8	63	84.8	69	84.8	122
14.26	51.1379	14.26	401.032	14.26	643.322	14.26	979.599	14.26	1273.74	14.26	1546.77																		85.2	57	85.2	75	85.2	91
14.28	71.1379	14.28	386.657	14.28	658.322	14.28	985.599	14.28	1275.74	14.28	1542.77																		85.6	43	85.6	79	85.6	106
14.3	74.4712	14.3	384.782	14.3	629.322	14.3	973.599	14.3	1272.74	14.3	1545.77																		86	69	86	72	86	123
14.32	79.4712	14.32	388.532	14.32	641.322	14.32	972.599	14.32	1275.74	14.32	1551.77																		86.4	63	86.4	74	86.4	115
14.34	79.4712	14.34	381.032	14.34	652.322	14.34	983.599	14.34	1272.74	14.34	1541.77																		86.8	66	86.8	74	86.8	120
14.36	89.4712	14.36	399.782	14.36	637.322	14.36	988.599	14.36	1271.74	14.36	1546.77																		87.2	57	87.2	83	87.2	115
14.38	76.1379	14.38	377.282	14.38	636.322	14.38	980.599	14.38	1258.74	14.38	1549.77																		87.6	53	87.6	71	87.6	109
14.4	80.3046	14.4	396.657	14.4	638.322	14.4	970.599	14.4	1280.74	14.4	1550.77																		88	64	88	79	88	104
14.42	71.1379	14.42	379.157	14.42	648.322	14.42	987.599	14.42	1287.74	14.42	1541.77																		88.4	47	88.4	80	88.4	96
14.44	77.8046	14.44	383.532	14.44	659.322	14.44	970.599	14.44	1269.74	14.44	1537.77																		88.8	59	88.8	63	88.8	124
14.46	56.9712	14.46	382.282	14.46	652.322	14.46	972.599	14.46	1274.74	14.46	1535.77																		89.2	51	89.2	67	89.2	115
14.48	86.9712	14.48	394.157	14.48	631.322	14.48	974.599	14.48	1268.74	14.48	1548.77																		89.6	49	89.6	69	89.6	96
14.5	75.3046	14.5	388.532	14.5	637.322	14.5	986.599	14.5	1262.74	14.5	1534.77																		90	65	90	64	90	122
14.52	101.971	14.52	385.407	14.52	643.322	14.52	979.599	14.52	1284.74	14.52	1545.77																		90.4	53	90.4	69	90.4	106
14.54	70.3046	14.54	373.532	14.54	638.322	14.54	977.599	14.54	1264.74	14.54	1553.77																		90.8	44	90.8	79	90.8	113
14.56	76.9712	14.56	390.407	14.56	641.322	14.56	994.599	14.56	1272.74	14.56	1540.77																		91.2	65	91.2	68	91.2	121
14.58	58.6379	14.58	387.282	14.58	650.322	14.58	972.599	14.58	1272.74	14.58	1535.77																		91.6	58	91.6	61	91.6	109
14.6	85.3046	14.6	387.907	14.6	642.322	14.6	982.599	14.6	1273.74	14.6	1551.77																		92	56	92	71	92	110
14.62	71.1379	14.62	391.032	14.62	642.322	14.62	970.599	14.62	1263.74	14.62	1542.77																		92.4	57	92.4	65	92.4	112
14.64	72.8046	14.64	397.282	14.64	647.322	14.64	985.599	14.64	1279.74	14.64	1546.77																		92.8	52	92.8	62	92.8	103
14.66	83.6379	14.66	385.407	14.66	643.322	14.66	992.599	14.66	1270.74	14.66	1538.77																		93.2	58	93.2	67	93.2	119
14.68	71.9712	14.68	399.782	14.68	660.322	14.68	961.599	14.68	1273.74	14.68	1542.77																		93.6	65	93.6	75	93.6	109
14.7	67.8046	14.7	387.907	14.7	648.322	14.7	988.599	14.7	1266.74	14.7	1550.77																		94	62	94	77	94	119
14.72	68.6379	14.72	382.282	14.72	657.322	14.72	973.599	14.72	1282.74	14.72	1544.77																		94.4	57	94.4	67	94.4	108
14.74	46.9712	14.74	384.157	14.74	646.322	14.74	980.599	14.74	1280.74	14.74	1531.77																		94.8	44	94.8	69	94.8	116
14.76	87.8046	14.76	391.657	14.76	650.322	14.76	975.599	14.76	1263.74	14.76	1547.77																		95.2	54	95.2	69	95.2	104
14.78	93.6379	14.78	386.032	14.78	651.322	14.78	977.599	14.78	1277.74	14.78	1556.77																		95.6	76	95.6	62	95.6	99
14.8	71.9712	14.8	391.032	14.8	653.322	14.8	980.599	14.8	1271.74	14.8	1554.77																		96	58	96	73	96	112
14.82	64.4712	14.82	398.532	14.82	642.322	14.82	980.599	14.82	1274.74	14.82	1536.77																		96.4	44	96.4	71	96.4	107
14.84	77.8046	14.84	384.157	14.84	638.322	14.84	976.599	14.84	1268.74	14.84	1535.77																		96.8	52	96.8	60	96.8	99
14.86	66.1379	14.86	392.907	14.86	638.322	14.86	977.599	14.86	1276.74	14.86	1544.77																		97.2	54	97.2	75	97.2	107
14.88	58.6379	14.88	390.407	14.88	650.322	14.88	978.599	14.88	1261.74	14.88	1539.77																		97.6	62	97.6	68	97.6	100
14.9	77.8046	14.9	395.407	14.9	639.322	14.9	983.599	14.9	1272.74	14.9	1549.77																		98	60	98	71	98	112
14.92	58.6379	14.92	382.907	14.92	649.322	14.92	971.599	14.92	1268.74	14.92	1542.77																		98.4	61	98.4	61	98.4	104
14.94	57.8046	14.94	389.782	14.94	655.322	14.94	984.599	14.94	1274.74	14.94	1538.77																		98.8	66	98.8	62	98.8	97
14.96	64.4712	14.96	384.782	14.96	647.322	14.96	979.599	14.96	1267.74	14.96	1541.77																		99.2	50	99.2	67	99.2	108
14.98	56.1379	14.98	384.782	14.98	657.322	14.98	989.599	14.98	1262.74	14.98	1538.77																		99.6	56	99.6	63	99.6	103
15	76.1379	15	387.907	15	646.322	15	969.599	15	1268.74	15	1551.77																		100	52	100	67	100	107
15.02	62.8046	15.02	392.907	15.02	635.322	15.02	974.599	15.02	1274.74	15.02	1539.77																		100.4	50	100.4	78	100.4	89
15.04	52.8046	15.04	387.907	15.04	631.322	15.04	969.599	15.04	1272.74	15.04	1540.77																		100.8	62	100.8	62	100.8	105
15.06	73.6379	15.06	389.157	15.06	646.322	15.06	984.599	15.06	1271.74	15.06	1546.77																		101.2	54	101.2	56	101.2	95
15.08	71.9712	15.08	389.157	15.08	641.322	15.08	968.599	15.08	1262.74	15.08	1553.77																		101.6	57	101.6	74	101.6	111
15.1	65.3046	15.1	387.907	15.1	645.322	15.1	988.599	15.1	1279.74	15.1	1542.77																		102	57	102	67	102	113
15.12	61.9712	15.12	384.157	15.12	642.322	15.12	981.599	15.12	1277.74	15.12	1536.77																		102.4	46	102.4	56	102.4	118
15.14	63.6379	15.14	399.782	15.14	645.322	15.14	993.599	15.14	1268.74	15.14	1543.77																		102.8	58	102.8	67	102.8	89
15.16	63.6379	15.16	401.657	15.16	654.322	15.16	993.599	15.16	1270.74	15.16	1545.77																		103.2	54	103.2	64	103.2	93
15.18	73.6379	15.18	387.907	15.18	628.322	15.18	974.599	15.18	1279.74	15.18	1553.77																		103.6	40	103.6	59	103.6	101
15.2	61.9712	15.2	382.282	15.2	642.322	15.2	964.599	15.2	1271.74	15.2	1532.77																		104	54	104	69	104	97
15.22	61.1379	15.22	406.657	15.22	637.322	15.22	978.599	15.22	1271.74	15.22	1539.77																		104.4	44	104.4	62	104.4	93
15.24	54.4712	15.24	404.782	15.24	641.322	15.24	978.599	15.24	1275.74	15.24	1552.77																		104.8	41	104.8	76	104.8	81
15.26	82.8046	15.26	389.782	15.26	641.322	15.26	966.599	15.26	1273.74	15.26	1549.77																		105.2	49	105.2	73	105.2	103
15.28	70.3046	15.28	377.907	15.28	640.322	15.28	989.599	15.28	1272.74	15.28	1536.77																		105.6	59	105.6	75	105.6	95
15.3	60.3046	15.3	396.657	15.3	631.322	15.3	976.599	15.3	1276.74	15.3	1550.77																		106	47	106	58	106	108
15.32	74.4712	15.32	396.657	15.32	632.322	15.32	976.599	15.32	1274.74	15.32	1544.77																		106.4	54	106.4	63	106.4	91
15.34	50.3046	15.34	387.282	15.34	633.322	15.34	967.599	15.34	1272.74	15.34	1544.77																		106.8	52	106.8	74	106.8	89
15.36	56.1379	15.36	388.532	15.36	640.322	15.36	984.599	15.36	1261.74	15.36	1544.77																		107.2	46	107.2	71	107.2	87
15.38	79.4712	15.38	392.282	15.38	632.322	15.38	988.599	15.38	1281.74	15.38	1552.77																		107.6	53	107.6	63	107.6	99
15.4	72.8046	15.4	397.907	15.4	652.322	15.4	977.599	15.4	1263.74	15.4	1533.77																		108	53	108	67	108	105
15.42	66.9712	15.42	395.407	15.42	631.322	15.42	972.599	15.42	1268.74	15.42	1536.77																		108.4	47	108.4	77	108.4	94
15.44	90.3046	15.44	387.282	15.44	642.322	15.44	980.599	15.44	1271.74	15.44	1528.77																		108.8	60	108.8	78	108.8	91
15.46	56.1379	15.46	387.907	15.46	642.322	15.46	982.599	15.46	1269.74	15.46	1546.77																		109.2	55	109.2	64	109.2	111
15.48	86.9712	15.48	391.657	15.48	643.322	15.48	970.599	15.48	1265.74	15.48	1550.77																		109.6	48	109.6	60	109.6	85
15.5	61.9712	15.5	393.532	15.5	634.322	15.5	972.599	15.5	1267.74	15.5	1545.77																		110	70	110	68	110	94
15.52	70.3046	15.52	390.407	15.52	641.322	15.52	977.599	15.52	1265.74	15.52	1540.77																		110.4	58	110.4	56	110.4	91
15.54	76.9712	15.54	374.782	15.54	648.322	15.54	982.599	15.54	1273.74	15.54	1543.77																		110.8	57	110.8	65	110.8	98
15.56	71.9712	15.56	382.282	15.56	639.322	15.56	982.599	15.56	1276.74	15.56	1535.77																		111.2	50	111.2	68	111.2	92
15.58	80.3046	15.58	384.157	15.58	634.322	15.58	980.599	15.58	1270.74	15.58	1552.77																		111.6	64	111.6	61	111.6	103
15.6	42.8046	15.6	385.407	15.6	642.322	15.6	959.599	15.6	1270.74	15.6	1540.77																		112	67	112	67	112	106
15.62	60.3046	15.62	384.157	15.62	642.322	15.62	985.599	15.62	1275.74	15.62	1546.77																		112.4	61	112.4	62	112.4	94
15.64	86.9712	15.64	381.032	15.64	640.322	15.64	985.599	15.64	1267.74	15.64	1542.77																		112.8	45	112.8	70	112.8	92
15.66	86.1379	15.66	392.282	15.66	648.322	15.66	990.599	15.66	1263.74	15.66	1544.77																		113.2	55	113.2	60	113.2	87
15.68	86.1379	15.68	381.657	15.68	644.322	15.68	978.599	15.68	1271.74	15.68	1537.77																		113.6	44	113.6	74	113.6	93
15.7	49.4712	15.7	386.032	15.7	643.322	15.7	976.599	15.7	1262.74	15.7	1530.77																		114	48	114	67	114	94
15.72	59.4712	15.72	386.032	15.72	639.322	15.72	982.599	15.72	1280.74	15.72	1534.77																		114.4	62	114.4	71	114.4	105
15.74	59.4712	15.74	392.282	15.74	634.322	15.74	971.599	15.74	1270.74	15.74	1544.77																		114.8	61	114.8	63	114.8	91
15.76	71.9712	15.76	387.282	15.76	643.322	15.76	998.599	15.76	1285.74	15.76	1527.77																		115.2	53	115.2	62	115.2	90
15.78	63.6379	15.78	392.907	15.78	647.322	15.78	966.599	15.78	1260.74	15.78	1530.77																		115.6	46	115.6	68	115.6	86
15.8	60.3046	15.8	381.657	15.8	653.322	15.8	972.599	15.8	1272.74	15.8	1550.77																		116	47	116	58	116	94
15.82	56.9712	15.82	381.657	15.82	644.322	15.82	980.599	15.82	1268.74	15.82	1542.77																		116.4	49	116.4	79	116.4	95
15.84	54.4712	15.84	376.032	15.84	631.322	15.84	995.599	15.84	1271.74	15.84	1532.77																		116.8	45	116.8	68	116.8	82
15.86	78.6379	15.86	387.282	15.86	636.322	15.86	982.599	15.86	1265.74	15.86	1545.77																		117.2	54	117.2	58	117.2	91
15.88	56.1379	15.88	388.532	15.88	634.322	15.88	973.599	15.88	1273.74	15.88	1543.77																		117.6	57	117.6	59	117.6	90
15.9	81.9712	15.9	383.532	15.9	645.322	15.9	968.599	15.9	1264.74	15.9	1545.77																		118	48	118	64	118	98
15.92	56.1379	15.92	381.032	15.92	636.322	15.92	976.599	15.92	1273.74	15.92	1540.77																		118.4	66	118.4	76	118.4	89
15.94	56.1379	15.94	391.032	15.94	634.322	15.94	985.599	15.94	1274.74	15.94	1540.77																		118.8	45	118.8	75	118.8	90
15.96	64.4712	15.96	392.282	15.96	636.322	15.96	995.599	15.96	1262.74	15.96	1534.77																		119.2	71	119.2	61	119.2	94
15.98	75.3046	15.98	378.532	15.98	635.322	15.98	971.599	15.98	1261.74	15.98	1543.77																		119.6	52	119.6	79	119.6	88
16	46.1379	16	391.032	16	644.322	16	968.599	16	1257.74	16	1542.77																		120	41	120	58	120	97
16.02	75.3046	16.02	402.282	16.02	626.322	16.02	989.599	16.02	1265.74	16.02	1538.77																		120.4	40	120.4	66	120.4	98
16.04	73.6379	16.04	388.532	16.04	644.322	16.04	980.599	16.04	1263.74	16.04	1533.77																		120.8	51	120.8	57	120.8	100
16.06	58.6379	16.06	380.407	16.06	638.322	16.06	967.599	16.06	1282.74	16.06	1538.77																		121.2	45	121.2	63	121.2	98
16.08	68.6379	16.08	391.032	16.08	645.322	16.08	988.599	16.08	1279.74	16.08	1553.77																		121.6	53	121.6	68	121.6	101
16.1	78.6379	16.1	379.157	16.1	640.322	16.1	983.599	16.1	1261.74	16.1	1540.77																		122	59	122	59	122	94
16.12	81.1379	16.12	391.032	16.12	634.322	16.12	981.599	16.12	1276.74	16.12	1545.77																		122.4	48	122.4	60	122.4	100
16.14	68.6379	16.14	382.282	16.14	645.322	16.14	976.599	16.14	1271.74	16.14	1531.77																		122.8	49	122.8	76	122.8	91
16.16	61.1379	16.16	384.157	16.16	640.322	16.16	979.599	16.16	1269.74	16.16	1549.77																		123.2	51	123.2	59	123.2	89
16.18	60.3046	16.18	392.282	16.18	634.322	16.18	965.599	16.18	1262.74	16.18	1533.77																		123.6	42	123.6	65	123.6	82
16.2	76.9712	16.2	382.907	16.2	644.322	16.2	971.599	16.2	1272.74	16.2	1534.77																		124	54	124	71	124	94
16.22	55.3046	16.22	386.032	16.22	635.322	16.22	989.599	16.22	1251.74	16.22	1548.77																		124.4	41	124.4	69	124.4	101
16.24	82.8046	16.24	386.032	16.24	636.322	16.24	980.599	16.24	1267.74	16.24	1545.77																		124.8	52	124.8	65	124.8	97
16.26	62.8046	16.26	382.282	16.26	630.322	16.26	1002.6	16.26	1265.74	16.26	1535.77																		125.2	47	125.2	70	125.2	87
16.28	81.9712	16.28	386.657	16.28	629.322	16.28	986.599	16.28	1267.74	16.28	1538.77																		125.6	53	125.6	54	125.6	88
16.3	81.1379	16.3	393.532	16.3	637.322	16.3	980.599	16.3	1271.74	16.3	1535.77																		126	43	126	72	126	108
16.32	50.3046	16.32	384.782	16.32	637.322	16.32	991.599	16.32	1267.74	16.32	1534.77																		126.4	51	126.4	84	126.4	86
16.34	56.1379	16.34	387.282	16.34	629.322	16.34	969.599	16.34	1262.74	16.34	1545.77																		126.8	50	126.8	62	126.8	88
16.36	72.8046	16.36	388.532	16.36	634.322	16.36	969.599	16.36	1269.74	16.36	1536.77																		127.2	46	127.2	70	127.2	89
16.38	63.6379	16.38	387.282	16.38	638.322	16.38	985.599	16.38	1277.74	16.38	1533.77																		127.6	37	127.6	77	127.6	87
16.4	77.8046	16.4	391.032	16.4	632.322	16.4	972.599	16.4	1273.74	16.4	1541.77																		128	61	128	69	128	73
16.42	64.4712	16.42	372.282	16.42	637.322	16.42	974.599	16.42	1274.74	16.42	1540.77																		128.4	47	128.4	54	128.4	96
16.44	35.3046	16.44	383.532	16.44	639.322	16.44	960.599	16.44	1267.74	16.44	1542.77																		128.8	56	128.8	65	128.8	93
16.46	62.8046	16.46	384.782	16.46	644.322	16.46	973.599	16.46	1267.74	16.46	1533.77																		129.2	40	129.2	59	129.2	84
16.48	62.8046	16.48	382.907	16.48	646.322	16.48	973.599	16.48	1274.74	16.48	1537.77																		129.6	48	129.6	68	129.6	92
16.5	61.9712	16.5	393.532	16.5	652.322	16.5	971.599	16.5	1271.74	16.5	1530.77																		130	59	130	67	130	71
16.52	67.8046	16.52	396.032	16.52	646.322	16.52	963.599	16.52	1271.74	16.52	1539.77																		130.4	46	130.4	68	130.4	79
16.54	65.3046	16.54	374.157	16.54	631.322	16.54	977.599	16.54	1281.74	16.54	1537.77																		130.8	50	130.8	63	130.8	92
16.56	36.9712	16.56	394.782	16.56	630.322	16.56	966.599	16.56	1267.74	16.56	1543.77																		131.2	46	131.2	75	131.2	77
16.58	79.4712	16.58	389.157	16.58	627.322	16.58	982.599	16.58	1269.74	16.58	1529.77																		131.6	40	131.6	59	131.6	86
16.6	66.1379	16.6	396.032	16.6	648.322	16.6	977.599	16.6	1277.74	16.6	1528.77																		132	52	132	63	132	81
16.62	66.9712	16.62	377.907	16.62	636.322	16.62	965.599	16.62	1264.74	16.62	1543.77																		132.4	50	132.4	76	132.4	94
16.64	68.6379	16.64	380.407	16.64	632.322	16.64	981.599	16.64	1265.74	16.64	1535.77																		132.8	60	132.8	64	132.8	87
16.66	62.8046	16.66	394.782	16.66	635.322	16.66	965.599	16.66	1264.74	16.66	1542.77																		133.2	57	133.2	72	133.2	89
16.68	81.9712	16.68	382.282	16.68	641.322	16.68	978.599	16.68	1266.74	16.68	1549.77																		133.6	59	133.6	67	133.6	90
16.7	78.6379	16.7	387.282	16.7	652.322	16.7	994.599	16.7	1268.74	16.7	1542.77																		134	48	134	62	134	108
16.72	62.8046	16.72	393.532	16.72	637.322	16.72	978.599	16.72	1273.74	16.72	1542.77																		134.4	40	134.4	68	134.4	85
16.74	76.1379	16.74	392.282	16.74	651.322	16.74	1004.6	16.74	1267.74	16.74	1534.77																		134.8	55	134.8	63	134.8	88
16.76	46.1379	16.76	390.407	16.76	648.322	16.76	977.599	16.76	1262.74	16.76	1526.77																		135.2	50	135.2	70	135.2	78
16.78	86.1379	16.78	379.157	16.78	643.322	16.78	969.599	16.78	1276.74	16.78	1533.77																		135.6	59	135.6	58	135.6	79
16.8	58.6379	16.8	381.657	16.8	638.322	16.8	963.599	16.8	1267.74	16.8	1537.77																		136	43	136	63	136	90
16.82	78.6379	16.82	392.907	16.82	634.322	16.82	990.599	16.82	1258.74	16.82	1548.77																		136.4	46	136.4	71	136.4	83
16.84	94.4712	16.84	387.282	16.84	627.322	16.84	975.599	16.84	1259.74	16.84	1542.77																		136.8	48	136.8	62	136.8	96
16.86	54.4712	16.86	386.657	16.86	645.322	16.86	982.599	16.86	1267.74	16.86	1540.77																		137.2	48	137.2	54	137.2	94
16.88	61.1379	16.88	395.407	16.88	644.322	16.88	976.599	16.88	1276.74	16.88	1547.77																		137.6	49	137.6	54	137.6	86
16.9	74.4712	16.9	391.032	16.9	636.322	16.9	983.599	16.9	1269.74	16.9	1534.77																		138	52	138	59	138	88
16.92	70.3046	16.92	374.782	16.92	652.322	16.92	957.599	16.92	1276.74	16.92	1540.77																		138.4	47	138.4	68	138.4	88
16.94	64.4712	16.94	398.532	16.94	643.322	16.94	967.599	16.94	1271.74	16.94	1541.77																		138.8	59	138.8	68	138.8	86
16.96	72.8046	16.96	383.532	16.96	656.322	16.96	961.599	16.96	1277.74	16.96	1538.77																		139.2	55	139.2	72	139.2	83
16.98	76.9712	16.98	387.282	16.98	644.322	16.98	958.599	16.98	1271.74	16.98	1539.77																		139.6	38	139.6	62	139.6	83
17	68.6379	17	385.407	17	635.322	17	970.599	17	1271.74	17	1528.77																		140	51	140	56	140	89
17.02	75.3046	17.02	401.657	17.02	632.322	17.02	979.599	17.02	1271.74	17.02	1534.77																		140.4	54	140.4	60	140.4	93
17.04	72.8046	17.04	391.032	17.04	637.322	17.04	990.599	17.04	1284.74	17.04	1536.77																		140.8	46	140.8	61	140.8	86
17.06	89.4712	17.06	387.907	17.06	641.322	17.06	973.599	17.06	1266.74	17.06	1529.77																		141.2	32	141.2	75	141.2	86
17.08	61.9712	17.08	377.282	17.08	630.322	17.08	970.599	17.08	1272.74	17.08	1537.77																		141.6	53	141.6	60	141.6	79
17.1	48.6379	17.1	381.657	17.1	632.322	17.1	991.599	17.1	1272.74	17.1	1541.77																		142	36	142	65	142	94
17.12	57.8046	17.12	381.032	17.12	645.322	17.12	995.599	17.12	1265.74	17.12	1538.77																		142.4	54	142.4	64	142.4	71
17.14	78.6379	17.14	381.032	17.14	627.322	17.14	980.599	17.14	1267.74	17.14	1535.77																		142.8	41	142.8	58	142.8	87
17.16	77.8046	17.16	391.657	17.16	643.322	17.16	968.599	17.16	1260.74	17.16	1549.77																		143.2	45	143.2	68	143.2	87
17.18	61.9712	17.18	394.782	17.18	645.322	17.18	969.599	17.18	1266.74	17.18	1547.77																		143.6	56	143.6	61	143.6	89
17.2	76.1379	17.2	373.532	17.2	642.322	17.2	994.599	17.2	1273.74	17.2	1538.77																		144	50	144	70	144	83
17.22	79.4712	17.22	390.407	17.22	643.322	17.22	980.599	17.22	1259.74	17.22	1539.77																		144.4	51	144.4	64	144.4	79
17.24	59.4712	17.24	391.657	17.24	641.322	17.24	979.599	17.24	1276.74	17.24	1537.77																		144.8	49	144.8	57	144.8	86
17.26	74.4712	17.26	381.032	17.26	639.322	17.26	979.599	17.26	1266.74	17.26	1537.77																		145.2	39	145.2	62	145.2	84
17.28	49.4712	17.28	389.157	17.28	637.322	17.28	968.599	17.28	1270.74	17.28	1531.77																		145.6	51	145.6	68	145.6	85
17.3	44.4712	17.3	391.657	17.3	639.322	17.3	986.599	17.3	1271.74	17.3	1539.77																		146	51	146	67	146	81
17.32	57.8046	17.32	396.657	17.32	641.322	17.32	983.599	17.32	1272.74	17.32	1549.77																		146.4	46	146.4	57	146.4	93
17.34	80.3046	17.34	387.907	17.34	644.322	17.34	985.599	17.34	1269.74	17.34	1548.77																		146.8	48	146.8	64	146.8	77
17.36	79.4712	17.36	377.907	17.36	632.322	17.36	985.599	17.36	1262.74	17.36	1550.77																		147.2	44	147.2	68	147.2	92
17.38	60.3046	17.38	386.032	17.38	640.322	17.38	975.599	17.38	1278.74	17.38	1531.77																		147.6	49	147.6	69	147.6	91
17.4	63.6379	17.4	393.532	17.4	651.322	17.4	982.599	17.4	1260.74	17.4	1543.77																		148	41	148	51	148	76
17.42	48.6379	17.42	397.282	17.42	641.322	17.42	979.599	17.42	1264.74	17.42	1542.77																		148.4	53	148.4	65	148.4	84
17.44	57.8046	17.44	384.782	17.44	641.322	17.44	984.599	17.44	1280.74	17.44	1531.77																		148.8	47	148.8	59	148.8	79
17.46	68.6379	17.46	402.282	17.46	635.322	17.46	974.599	17.46	1269.74	17.46	1533.77																		149.2	35	149.2	62	149.2	76
17.48	79.4712	17.48	382.282	17.48	648.322	17.48	981.599	17.48	1265.74	17.48	1532.77																		149.6	44	149.6	72	149.6	94
17.5	56.1379	17.5	383.532	17.5	643.322	17.5	986.599	17.5	1274.74	17.5	1549.77																		150	44	150	67	150	85
17.52	53.6379	17.52	391.657	17.52	641.322	17.52	976.599	17.52	1270.74	17.52	1535.77																		150.4	53	150.4	69	150.4	99
17.54	68.6379	17.54	388.532	17.54	621.322	17.54	986.599	17.54	1283.74	17.54	1553.77																		150.8	42	150.8	52	150.8	92
17.56	77.8046	17.56	389.157	17.56	643.322	17.56	998.599	17.56	1272.74	17.56	1544.77																		151.2	33	151.2	75	151.2	83
17.58	64.4712	17.58	381.657	17.58	651.322	17.58	972.599	17.58	1259.74	17.58	1547.77																		151.6	43	151.6	62	151.6	84
17.6	72.8046	17.6	389.782	17.6	650.322	17.6	976.599	17.6	1271.74	17.6	1533.77																		152	48	152	67	152	79
17.62	55.3046	17.62	384.782	17.62	640.322	17.62	973.599	17.62	1274.74	17.62	1541.77																		152.4	47	152.4	68	152.4	82
17.64	45.3046	17.64	377.282	17.64	638.322	17.64	990.599	17.64	1267.74	17.64	1550.77																		152.8	55	152.8	62	152.8	76
17.66	51.1379	17.66	387.282	17.66	638.322	17.66	996.599	17.66	1280.74	17.66	1530.77																		153.2	44	153.2	67	153.2	81
17.68	56.9712	17.68	390.407	17.68	647.322	17.68	964.599	17.68	1260.74	17.68	1535.77																		153.6	52	153.6	57	153.6	70
17.7	56.1379	17.7	382.282	17.7	648.322	17.7	998.599	17.7	1274.74	17.7	1537.77																		154	32	154	64	154	79
17.72	86.9712	17.72	378.532	17.72	655.322	17.72	985.599	17.72	1278.74	17.72	1532.77																		154.4	33	154.4	61	154.4	98
17.74	76.9712	17.74	387.907	17.74	638.322	17.74	984.599	17.74	1269.74	17.74	1543.77																		154.8	53	154.8	59	154.8	85
17.76	76.9712	17.76	392.907	17.76	652.322	17.76	979.599	17.76	1264.74	17.76	1543.77																		155.2	43	155.2	60	155.2	79
17.78	80.3046	17.78	389.782	17.78	635.322	17.78	993.599	17.78	1272.74	17.78	1529.77																		155.6	61	155.6	64	155.6	80
17.8	82.8046	17.8	391.032	17.8	636.322	17.8	969.599	17.8	1268.74	17.8	1537.77																		156	47	156	59	156	92
17.82	80.3046	17.82	395.407	17.82	633.322	17.82	976.599	17.82	1264.74	17.82	1535.77																		156.4	46	156.4	61	156.4	85
17.84	76.1379	17.84	392.907	17.84	635.322	17.84	977.599	17.84	1267.74	17.84	1546.77																		156.8	36	156.8	64	156.8	90
17.86	55.3046	17.86	398.532	17.86	628.322	17.86	973.599	17.86	1261.74	17.86	1542.77																		157.2	39	157.2	62	157.2	97
17.88	68.6379	17.88	384.157	17.88	640.322	17.88	998.599	17.88	1274.74	17.88	1545.77																		157.6	47	157.6	55	157.6	85
17.9	44.4712	17.9	394.782	17.9	638.322	17.9	976.599	17.9	1284.74	17.9	1530.77																		158	35	158	60	158	88
17.92	68.6379	17.92	372.907	17.92	649.322	17.92	977.599	17.92	1264.74	17.92	1543.77																		158.4	33	158.4	59	158.4	80
17.94	70.3046	17.94	394.782	17.94	643.322	17.94	985.599	17.94	1269.74	17.94	1539.77																		158.8	44	158.8	64	158.8	73
17.96	68.6379	17.96	378.532	17.96	640.322	17.96	960.599	17.96	1276.74	17.96	1544.77																		159.2	46	159.2	65	159.2	82
17.98	76.9712	17.98	389.157	17.98	646.322	17.98	999.599	17.98	1258.74	17.98	1540.77																		159.6	49	159.6	52	159.6	82
18	58.6379	18	396.032	18	640.322	18	969.599	18	1275.74	18	1542.77																		160	48	160	69	160	83
18.02	66.1379	18.02	393.532	18.02	652.322	18.02	992.599	18.02	1277.74	18.02	1543.77																		160.4	53	160.4	64	160.4	78
18.04	50.3046	18.04	395.407	18.04	633.322	18.04	971.599	18.04	1261.74	18.04	1535.77																		160.8	35	160.8	61	160.8	76
18.06	81.1379	18.06	387.282	18.06	646.322	18.06	986.599	18.06	1274.74	18.06	1544.77																		161.2	34	161.2	63	161.2	84
18.08	58.6379	18.08	382.282	18.08	638.322	18.08	983.599	18.08	1274.74	18.08	1550.77																		161.6	42	161.6	57	161.6	70
18.1	61.9712	18.1	394.782	18.1	633.322	18.1	970.599	18.1	1269.74	18.1	1540.77																		162	46	162	57	162	84
18.12	56.1379	18.12	382.907	18.12	630.322	18.12	966.599	18.12	1271.74	18.12	1526.77																		162.4	61	162.4	64	162.4	90
18.14	65.3046	18.14	385.407	18.14	635.322	18.14	986.599	18.14	1266.74	18.14	1540.77																		162.8	55	162.8	67	162.8	91
18.16	71.1379	18.16	391.657	18.16	642.322	18.16	996.599	18.16	1270.74	18.16	1538.77																		163.2	45	163.2	56	163.2	85
18.18	62.8046	18.18	386.032	18.18	647.322	18.18	986.599	18.18	1279.74	18.18	1547.77																		163.6	53	163.6	64	163.6	85
18.2	70.3046	18.2	393.532	18.2	641.322	18.2	979.599	18.2	1267.74	18.2	1525.77																		164	34	164	58	164	77
18.22	81.9712	18.22	401.032	18.22	637.322	18.22	990.599	18.22	1267.74	18.22	1539.77																		164.4	37	164.4	55	164.4	84
18.24	68.6379	18.24	376.032	18.24	640.322	18.24	982.599	18.24	1266.74	18.24	1540.77																		164.8	43	164.8	51	164.8	76
18.26	64.4712	18.26	387.282	18.26	642.322	18.26	974.599	18.26	1276.74	18.26	1548.77																		165.2	56	165.2	61	165.2	75
18.28	77.8046	18.28	387.907	18.28	642.322	18.28	977.599	18.28	1277.74	18.28	1525.77																		165.6	47	165.6	71	165.6	98
18.3	87.8046	18.3	396.032	18.3	638.322	18.3	993.599	18.3	1272.74	18.3	1536.77																		166	51	166	51	166	77
18.32	73.6379	18.32	382.282	18.32	649.322	18.32	976.599	18.32	1264.74	18.32	1538.77																		166.4	49	166.4	66	166.4	81
18.34	68.6379	18.34	392.282	18.34	637.322	18.34	982.599	18.34	1268.74	18.34	1547.77																		166.8	44	166.8	57	166.8	84
18.36	44.4712	18.36	389.782	18.36	628.322	18.36	989.599	18.36	1273.74	18.36	1548.77																		167.2	49	167.2	61	167.2	88
18.38	63.6379	18.38	383.532	18.38	641.322	18.38	964.599	18.38	1266.74	18.38	1537.77																		167.6	54	167.6	64	167.6	68
18.4	81.9712	18.4	412.907	18.4	642.322	18.4	987.599	18.4	1263.74	18.4	1547.77																		168	47	168	69	168	84
18.42	65.3046	18.42	394.782	18.42	642.322	18.42	971.599	18.42	1259.74	18.42	1527.77																		168.4	50	168.4	71	168.4	72
18.44	46.1379	18.44	385.407	18.44	630.322	18.44	989.599	18.44	1274.74	18.44	1537.77																		168.8	50	168.8	73	168.8	76
18.46	56.1379	18.46	391.032	18.46	641.322	18.46	975.599	18.46	1264.74	18.46	1542.77																		169.2	41	169.2	65	169.2	81
18.48	80.3046	18.48	387.282	18.48	640.322	18.48	996.599	18.48	1281.74	18.48	1536.77																		169.6	35	169.6	72	169.6	76
18.5	69.4712	18.5	391.657	18.5	640.322	18.5	973.599	18.5	1264.74	18.5	1540.77																		170	50	170	59	170	76
18.52	91.9712	18.52	380.407	18.52	643.322	18.52	977.599	18.52	1267.74	18.52	1543.77																		170.4	49	170.4	66	170.4	78
18.54	62.8046	18.54	378.532	18.54	634.322	18.54	990.599	18.54	1271.74	18.54	1543.77																		170.8	35	170.8	70	170.8	77
18.56	69.4712	18.56	387.907	18.56	635.322	18.56	982.599	18.56	1270.74	18.56	1534.77																		171.2	46	171.2	54	171.2	79
18.58	72.8046	18.58	380.407	18.58	643.322	18.58	988.599	18.58	1278.74	18.58	1546.77																		171.6	39	171.6	59	171.6	69
18.6	64.4712	18.6	388.532	18.6	639.322	18.6	974.599	18.6	1265.74	18.6	1531.77																		172	49	172	69	172	78
18.62	80.3046	18.62	400.407	18.62	639.322	18.62	995.599	18.62	1271.74	18.62	1546.77																		172.4	38	172.4	65	172.4	76
18.64	67.8046	18.64	389.157	18.64	640.322	18.64	989.599	18.64	1268.74	18.64	1544.77																		172.8	59	172.8	62	172.8	89
18.66	75.3046	18.66	379.782	18.66	640.322	18.66	992.599	18.66	1265.74	18.66	1532.77																		173.2	56	173.2	61	173.2	72
18.68	73.6379	18.68	390.407	18.68	648.322	18.68	980.599	18.68	1288.74	18.68	1541.77																		173.6	53	173.6	58	173.6	82
18.7	70.3046	18.7	400.407	18.7	632.322	18.7	995.599	18.7	1261.74	18.7	1546.77																		174	32	174	65	174	86
18.72	68.6379	18.72	392.907	18.72	641.322	18.72	983.599	18.72	1260.74	18.72	1541.77																		174.4	47	174.4	59	174.4	82
18.74	77.8046	18.74	378.532	18.74	652.322	18.74	967.599	18.74	1268.74	18.74	1530.77																		174.8	53	174.8	60	174.8	70
18.76	84.4712	18.76	393.532	18.76	644.322	18.76	981.599	18.76	1262.74	18.76	1534.77																		175.2	39	175.2	62	175.2	75
18.78	74.4712	18.78	389.157	18.78	641.322	18.78	986.599	18.78	1276.74	18.78	1551.77																		175.6	49	175.6	61	175.6	79
18.8	60.3046	18.8	399.157	18.8	626.322	18.8	1002.6	18.8	1273.74	18.8	1535.77																		176	50	176	61	176	80
18.82	40.3046	18.82	389.157	18.82	642.322	18.82	981.599	18.82	1277.74	18.82	1542.77																		176.4	46	176.4	62	176.4	80
18.84	81.1379	18.84	391.032	18.84	647.322	18.84	984.599	18.84	1270.74	18.84	1559.77																		176.8	39	176.8	65	176.8	78
18.86	66.9712	18.86	380.407	18.86	651.322	18.86	987.599	18.86	1274.74	18.86	1540.77																		177.2	44	177.2	58	177.2	71
18.88	64.4712	18.88	389.782	18.88	637.322	18.88	990.599	18.88	1266.74	18.88	1538.77																		177.6	46	177.6	58	177.6	91
18.9	65.3046	18.9	381.032	18.9	635.322	18.9	995.599	18.9	1275.74	18.9	1532.77																		178	45	178	65	178	68
18.92	76.9712	18.92	390.407	18.92	636.322	18.92	989.599	18.92	1271.74	18.92	1557.77																		178.4	41	178.4	57	178.4	71
18.94	83.6379	18.94	385.407	18.94	651.322	18.94	989.599	18.94	1269.74	18.94	1545.77																		178.8	41	178.8	68	178.8	78
18.96	59.4712	18.96	374.157	18.96	665.322	18.96	997.599	18.96	1269.74	18.96	1546.77																		179.2	52	179.2	61	179.2	81
18.98	85.3046	18.98	392.282	18.98	642.322	18.98	999.599	18.98	1271.74	18.98	1547.77																		179.6	57	179.6	58	179.6	82
19	73.6379	19	394.782	19	639.322	19	981.599	19	1276.74	19	1556.77																		180	43	180	65	180	75
19.02	84.4712	19.02	388.532	19.02	636.322	19.02	985.599	19.02	1262.74	19.02	1546.77																		180.4	39	180.4	60	180.4	79
19.04	68.6379	19.04	388.532	19.04	633.322	19.04	978.599	19.04	1258.74	19.04	1552.77																		180.8	42	180.8	50	180.8	68
19.06	81.9712	19.06	399.157	19.06	648.322	19.06	985.599	19.06	1272.74	19.06	1537.77																		181.2	35	181.2	55	181.2	66
19.08	64.4712	19.08	386.657	19.08	643.322	19.08	989.599	19.08	1262.74	19.08	1541.77																		181.6	40	181.6	55	181.6	83
19.1	61.1379	19.1	396.657	19.1	636.322	19.1	964.599	19.1	1272.74	19.1	1543.77																		182	47	182	64	182	67
19.12	86.1379	19.12	381.657	19.12	647.322	19.12	977.599	19.12	1280.74	19.12	1533.77																		182.4	46	182.4	51	182.4	82
19.14	71.1379	19.14	387.282	19.14	643.322	19.14	995.599	19.14	1273.74	19.14	1542.77																		182.8	44	182.8	59	182.8	86
19.16	62.8046	19.16	391.032	19.16	637.322	19.16	989.599	19.16	1272.74	19.16	1542.77																		183.2	38	183.2	55	183.2	76
19.18	98.6379	19.18	381.657	19.18	635.322	19.18	988.599	19.18	1269.74	19.18	1548.77																		183.6	35	183.6	67	183.6	75
19.2	81.1379	19.2	389.157	19.2	647.322	19.2	980.599	19.2	1261.74	19.2	1546.77																		184	32	184	66	184	76
19.22	69.4712	19.22	395.407	19.22	640.322	19.22	963.599	19.22	1271.74	19.22	1541.77																		184.4	37	184.4	71	184.4	86
19.24	86.1379	19.24	378.532	19.24	634.322	19.24	992.599	19.24	1272.74	19.24	1543.77																		184.8	56	184.8	54	184.8	83
19.26	64.4712	19.26	376.657	19.26	642.322	19.26	975.599	19.26	1269.74	19.26	1539.77																		185.2	36	185.2	63	185.2	76
19.28	64.4712	19.28	396.032	19.28	655.322	19.28	1000.6	19.28	1273.74	19.28	1545.77																		185.6	41	185.6	52	185.6	67
19.3	106.138	19.3	392.907	19.3	644.322	19.3	998.599	19.3	1283.74	19.3	1538.77																		186	39	186	55	186	65
19.32	76.1379	19.32	394.782	19.32	638.322	19.32	992.599	19.32	1262.74	19.32	1534.77																		186.4	41	186.4	55	186.4	61
19.34	76.9712	19.34	389.782	19.34	651.322	19.34	983.599	19.34	1263.74	19.34	1529.77																		186.8	36	186.8	55	186.8	64
19.36	85.3046	19.36	400.407	19.36	636.322	19.36	981.599	19.36	1271.74	19.36	1545.77																		187.2	44	187.2	58	187.2	86
19.38	63.6379	19.38	391.032	19.38	634.322	19.38	978.599	19.38	1265.74	19.38	1531.77																		187.6	49	187.6	68	187.6	79
19.4	80.3046	19.4	386.657	19.4	645.322	19.4	995.599	19.4	1268.74	19.4	1530.77																		188	53	188	59	188	72
19.42	66.9712	19.42	384.782	19.42	627.322	19.42	982.599	19.42	1266.74	19.42	1544.77																		188.4	44	188.4	62	188.4	80
19.44	66.1379	19.44	396.032	19.44	642.322	19.44	1003.6	19.44	1271.74	19.44	1558.77																		188.8	52	188.8	58	188.8	82
19.46	101.138	19.46	400.407	19.46	638.322	19.46	995.599	19.46	1268.74	19.46	1552.77																		189.2	51	189.2	55	189.2	85
19.48	71.9712	19.48	389.782	19.48	652.322	19.48	1006.6	19.48	1256.74	19.48	1543.77																		189.6	43	189.6	50	189.6	95
19.5	59.4712	19.5	389.782	19.5	645.322	19.5	987.599	19.5	1264.74	19.5	1547.77																		190	52	190	55	190	71
19.52	87.8046	19.52	383.532	19.52	640.322	19.52	989.599	19.52	1271.74	19.52	1540.77																		190.4	36	190.4	60	190.4	72
19.54	61.9712	19.54	391.032	19.54	647.322	19.54	996.599	19.54	1270.74	19.54	1554.77																		190.8	43	190.8	57	190.8	78
19.56	73.6379	19.56	382.907	19.56	634.322	19.56	1002.6	19.56	1272.74	19.56	1551.77																		191.2	39	191.2	64	191.2	86
19.58	65.3046	19.58	390.407	19.58	652.322	19.58	999.599	19.58	1273.74	19.58	1534.77																		191.6	21	191.6	59	191.6	85
19.6	69.4712	19.6	391.032	19.6	643.322	19.6	1011.6	19.6	1267.74	19.6	1538.77																		192	58	192	50	192	78
19.62	83.6379	19.62	394.157	19.62	636.322	19.62	978.599	19.62	1275.74	19.62	1547.77																		192.4	24	192.4	56	192.4	84
19.64	94.4712	19.64	392.907	19.64	650.322	19.64	995.599	19.64	1267.74	19.64	1540.77																		192.8	43	192.8	61	192.8	74
19.66	55.3046	19.66	386.657	19.66	642.322	19.66	976.599	19.66	1266.74	19.66	1533.77																		193.2	41	193.2	55	193.2	66
19.68	93.6379	19.68	389.782	19.68	636.322	19.68	980.599	19.68	1275.74	19.68	1537.77																		193.6	50	193.6	57	193.6	92
19.7	76.1379	19.7	398.532	19.7	639.322	19.7	995.599	19.7	1279.74	19.7	1534.77																		194	35	194	56	194	76
19.72	65.3046	19.72	401.032	19.72	640.322	19.72	990.599	19.72	1266.74	19.72	1548.77																		194.4	49	194.4	66	194.4	89
19.74	89.4712	19.74	387.907	19.74	648.322	19.74	990.599	19.74	1279.74	19.74	1531.77																		194.8	38	194.8	60	194.8	71
19.76	88.6379	19.76	405.407	19.76	637.322	19.76	992.599	19.76	1257.74	19.76	1543.77																		195.2	40	195.2	64	195.2	65
19.78	71.9712	19.78	394.782	19.78	638.322	19.78	1023.6	19.78	1259.74	19.78	1548.77																		195.6	50	195.6	61	195.6	82
19.8	101.138	19.8	392.907	19.8	632.322	19.8	975.599	19.8	1266.74	19.8	1541.77																		196	39	196	56	196	76
19.82	59.4712	19.82	391.657	19.82	643.322	19.82	988.599	19.82	1268.74	19.82	1551.77																		196.4	44	196.4	59	196.4	74
19.84	71.9712	19.84	395.407	19.84	632.322	19.84	991.599	19.84	1276.74	19.84	1525.77																		196.8	46	196.8	66	196.8	74
19.86	94.4712	19.86	382.282	19.86	648.322	19.86	968.599	19.86	1268.74	19.86	1536.77																		197.2	42	197.2	49	197.2	69
19.88	91.1379	19.88	394.157	19.88	656.322	19.88	993.599	19.88	1264.74	19.88	1546.77																		197.6	47	197.6	69	197.6	64
19.9	78.6379	19.9	398.532	19.9	641.322	19.9	977.599	19.9	1280.74	19.9	1547.77																		198	45	198	54	198	83
19.92	67.8046	19.92	395.407	19.92	650.322	19.92	997.599	19.92	1278.74	19.92	1537.77																		198.4	50	198.4	56	198.4	61
19.94	62.8046	19.94	386.657	19.94	642.322	19.94	992.599	19.94	1270.74	19.94	1549.77																		198.8	37	198.8	61	198.8	80
19.96	81.1379	19.96	401.657	19.96	651.322	19.96	988.599	19.96	1282.74	19.96	1549.77																		199.2	40	199.2	55	199.2	63
19.98	81.1379	19.98	387.282	19.98	641.322	19.98	989.599	19.98	1270.74	19.98	1538.77																		199.6	46	199.6	52	199.6	66
20	81.1379	20	392.282	20	653.322	20	991.599	20	1272.74	20	1536.77																		200	39	200	54	200	60
20.02	96.9712	20.02	388.532	20.02	633.322	20.02	972.599	20.02	1275.74	20.02	1551.77																		200.4	36	200.4	59	200.4	74
20.04	63.6379	20.04	391.032	20.04	642.322	20.04	986.599	20.04	1276.74	20.04	1553.77																		200.8	37	200.8	53	200.8	77
20.06	101.971	20.06	407.907	20.06	635.322	20.06	985.599	20.06	1268.74	20.06	1545.77																		201.2	32	201.2	59	201.2	77
20.08	72.8046	20.08	411.657	20.08	637.322	20.08	996.599	20.08	1270.74	20.08	1552.77																		201.6	37	201.6	60	201.6	80
20.1	96.1379	20.1	389.157	20.1	644.322	20.1	986.599	20.1	1276.74	20.1	1547.77																		202	34	202	69	202	68
20.12	75.3046	20.12	404.157	20.12	647.322	20.12	995.599	20.12	1282.74	20.12	1546.77																		202.4	39	202.4	56	202.4	75
20.14	68.6379	20.14	399.157	20.14	652.322	20.14	978.599	20.14	1281.74	20.14	1537.77																		202.8	46	202.8	57	202.8	76
20.16	78.6379	20.16	391.657	20.16	644.322	20.16	1006.6	20.16	1262.74	20.16	1540.77																		203.2	44	203.2	60	203.2	67
20.18	82.8046	20.18	400.407	20.18	651.322	20.18	990.599	20.18	1278.74	20.18	1531.77																		203.6	35	203.6	61	203.6	85
20.2	81.9712	20.2	391.032	20.2	637.322	20.2	1003.6	20.2	1280.74	20.2	1542.77																		204	35	204	63	204	70
20.22	89.4712	20.22	396.657	20.22	634.322	20.22	991.599	20.22	1272.74	20.22	1551.77																		204.4	44	204.4	62	204.4	75
20.24	96.9712	20.24	397.907	20.24	643.322	20.24	997.599	20.24	1262.74	20.24	1542.77																		204.8	43	204.8	61	204.8	82
20.26	62.8046	20.26	386.657	20.26	642.322	20.26	991.599	20.26	1272.74	20.26	1555.77																		205.2	46	205.2	65	205.2	71
20.28	73.6379	20.28	394.157	20.28	643.322	20.28	973.599	20.28	1286.74	20.28	1538.77																		205.6	31	205.6	69	205.6	66
20.3	97.8046	20.3	399.157	20.3	642.322	20.3	981.599	20.3	1265.74	20.3	1548.77																		206	32	206	65	206	66
20.32	62.8046	20.32	368.532	20.32	648.322	20.32	985.599	20.32	1262.74	20.32	1550.77																		206.4	37	206.4	55	206.4	64
20.34	73.6379	20.34	402.907	20.34	643.322	20.34	989.599	20.34	1266.74	20.34	1542.77																		206.8	35	206.8	49	206.8	77
20.36	108.638	20.36	401.657	20.36	646.322	20.36	995.599	20.36	1282.74	20.36	1546.77																		207.2	50	207.2	61	207.2	82
20.38	96.1379	20.38	396.657	20.38	647.322	20.38	976.599	20.38	1277.74	20.38	1550.77																		207.6	58	207.6	67	207.6	65
20.4	100.305	20.4	387.907	20.4	648.322	20.4	985.599	20.4	1274.74	20.4	1550.77																		208	43	208	55	208	69
20.42	92.8046	20.42	404.782	20.42	635.322	20.42	989.599	20.42	1265.74	20.42	1552.77																		208.4	36	208.4	60	208.4	70
20.44	73.6379	20.44	383.532	20.44	644.322	20.44	1003.6	20.44	1265.74	20.44	1549.77																		208.8	39	208.8	53	208.8	68
20.46	78.6379	20.46	389.782	20.46	645.322	20.46	992.599	20.46	1267.74	20.46	1549.77																		209.2	43	209.2	52	209.2	61
20.48	103.638	20.48	394.782	20.48	661.322	20.48	987.599	20.48	1279.74	20.48	1545.77																		209.6	40	209.6	51	209.6	88
20.5	76.9712	20.5	387.282	20.5	650.322	20.5	966.599	20.5	1264.74	20.5	1544.77																		210	43	210	55	210	72
20.52	72.8046	20.52	382.282	20.52	635.322	20.52	986.599	20.52	1275.74	20.52	1535.77																		210.4	37	210.4	55	210.4	74
20.54	94.4712	20.54	393.532	20.54	646.322	20.54	978.599	20.54	1270.74	20.54	1541.77																		210.8	38	210.8	62	210.8	75
20.56	109.471	20.56	403.532	20.56	647.322	20.56	1012.6	20.56	1271.74	20.56	1551.77																		211.2	46	211.2	61	211.2	70
20.58	72.8046	20.58	391.657	20.58	642.322	20.58	984.599	20.58	1279.74	20.58	1547.77																		211.6	49	211.6	60	211.6	65
20.6	86.9712	20.6	394.782	20.6	651.322	20.6	1016.6	20.6	1277.74	20.6	1535.77																		212	45	212	54	212	73
20.62	80.3046	20.62	392.282	20.62	649.322	20.62	1000.6	20.62	1257.74	20.62	1560.77																		212.4	24	212.4	56	212.4	66
20.64	71.1379	20.64	387.282	20.64	648.322	20.64	976.599	20.64	1268.74	20.64	1547.77																		212.8	37	212.8	59	212.8	70
20.66	88.6379	20.66	386.032	20.66	646.322	20.66	979.599	20.66	1282.74	20.66	1547.77																		213.2	45	213.2	51	213.2	70
20.68	92.8046	20.68	381.657	20.68	643.322	20.68	1002.6	20.68	1275.74	20.68	1539.77																		213.6	53	213.6	65	213.6	70
20.7	96.9712	20.7	384.782	20.7	655.322	20.7	1007.6	20.7	1262.74	20.7	1537.77																		214	39	214	54	214	69
20.72	107.805	20.72	394.157	20.72	654.322	20.72	982.599	20.72	1278.74	20.72	1534.77																		214.4	50	214.4	52	214.4	71
20.74	76.1379	20.74	392.282	20.74	651.322	20.74	1003.6	20.74	1273.74	20.74	1552.77																		214.8	36	214.8	64	214.8	74
20.76	104.471	20.76	386.032	20.76	662.322	20.76	998.599	20.76	1289.74	20.76	1537.77																		215.2	50	215.2	59	215.2	75
20.78	81.1379	20.78	396.657	20.78	635.322	20.78	1020.6	20.78	1291.74	20.78	1527.77																		215.6	45	215.6	63	215.6	75
20.8	64.4712	20.8	397.907	20.8	647.322	20.8	1006.6	20.8	1276.74	20.8	1547.77																		216	43	216	61	216	79
20.82	74.4712	20.82	380.407	20.82	643.322	20.82	1022.6	20.82	1279.74	20.82	1545.77																		216.4	34	216.4	51	216.4	60
20.84	77.8046	20.84	398.532	20.84	637.322	20.84	995.599	20.84	1275.74	20.84	1560.77																		216.8	44	216.8	59	216.8	70
20.86	86.9712	20.86	399.157	20.86	638.322	20.86	986.599	20.86	1281.74	20.86	1549.77																		217.2	53	217.2	58	217.2	70
20.88	84.4712	20.88	389.782	20.88	656.322	20.88	991.599	20.88	1264.74	20.88	1560.77																		217.6	38	217.6	59	217.6	60
20.9	69.4712	20.9	387.282	20.9	651.322	20.9	978.599	20.9	1269.74	20.9	1548.77																		218	38	218	61	218	73
20.92	91.9712	20.92	394.157	20.92	647.322	20.92	993.599	20.92	1271.74	20.92	1558.77																		218.4	47	218.4	65	218.4	70
20.94	99.4712	20.94	395.407	20.94	658.322	20.94	996.599	20.94	1279.74	20.94	1548.77																		218.8	55	218.8	56	218.8	65
20.96	77.8046	20.96	397.282	20.96	639.322	20.96	998.599	20.96	1273.74	20.96	1560.77																		219.2	38	219.2	53	219.2	64
20.98	86.9712	20.98	401.032	20.98	642.322	20.98	984.599	20.98	1280.74	20.98	1546.77																		219.6	38	219.6	72	219.6	63
21	97.8046	21	402.282	21	655.322	21	994.599	21	1275.74	21	1552.77																		220	35	220	44	220	69
21.02	81.9712	21.02	399.782	21.02	653.322	21.02	1007.6	21.02	1280.74	21.02	1552.77																		220.4	48	220.4	60	220.4	63
21.04	74.4712	21.04	396.657	21.04	647.322	21.04	999.599	21.04	1283.74	21.04	1553.77																		220.8	39	220.8	57	220.8	78
21.06	88.6379	21.06	397.282	21.06	642.322	21.06	1010.6	21.06	1275.74	21.06	1553.77																		221.2	42	221.2	56	221.2	69
21.08	76.9712	21.08	394.157	21.08	652.322	21.08	997.599	21.08	1264.74	21.08	1542.77																		221.6	34	221.6	57	221.6	72
21.1	109.471	21.1	377.907	21.1	639.322	21.1	993.599	21.1	1277.74	21.1	1562.77																		222	39	222	60	222	73
21.12	82.8046	21.12	390.407	21.12	653.322	21.12	999.599	21.12	1272.74	21.12	1556.77																		222.4	43	222.4	56	222.4	72
21.14	85.3046	21.14	390.407	21.14	643.322	21.14	985.599	21.14	1280.74	21.14	1537.77																		222.8	42	222.8	63	222.8	66
21.16	91.9712	21.16	389.157	21.16	656.322	21.16	1004.6	21.16	1270.74	21.16	1561.77																		223.2	29	223.2	59	223.2	66
21.18	77.8046	21.18	406.657	21.18	657.322	21.18	983.599	21.18	1275.74	21.18	1557.77																		223.6	42	223.6	52	223.6	72
21.2	78.6379	21.2	396.657	21.2	656.322	21.2	1007.6	21.2	1277.74	21.2	1557.77																		224	36	224	56	224	58
21.22	99.4712	21.22	396.032	21.22	643.322	21.22	1012.6	21.22	1273.74	21.22	1553.77																		224.4	33	224.4	58	224.4	71
21.24	81.1379	21.24	396.657	21.24	648.322	21.24	993.599	21.24	1287.74	21.24	1556.77																		224.8	41	224.8	59	224.8	77
21.26	81.1379	21.26	393.532	21.26	669.322	21.26	992.599	21.26	1276.74	21.26	1543.77																		225.2	41	225.2	57	225.2	82
21.28	106.138	21.28	398.532	21.28	649.322	21.28	999.599	21.28	1273.74	21.28	1548.77																		225.6	36	225.6	55	225.6	63
21.3	91.1379	21.3	399.157	21.3	658.322	21.3	1022.6	21.3	1281.74	21.3	1554.77																		226	36	226	56	226	71
21.32	92.8046	21.32	392.907	21.32	642.322	21.32	989.599	21.32	1280.74	21.32	1544.77																		226.4	47	226.4	51	226.4	66
21.34	97.8046	21.34	399.157	21.34	635.322	21.34	994.599	21.34	1269.74	21.34	1542.77																		226.8	48	226.8	64	226.8	61
21.36	117.805	21.36	401.657	21.36	642.322	21.36	997.599	21.36	1278.74	21.36	1543.77																		227.2	41	227.2	64	227.2	79
21.38	76.9712	21.38	405.407	21.38	656.322	21.38	997.599	21.38	1281.74	21.38	1559.77																		227.6	46	227.6	60	227.6	71
21.4	106.138	21.4	404.157	21.4	646.322	21.4	988.599	21.4	1284.74	21.4	1548.77																		228	45	228	58	228	72
21.42	104.471	21.42	392.282	21.42	657.322	21.42	999.599	21.42	1280.74	21.42	1554.77																		228.4	43	228.4	57	228.4	55
21.44	92.8046	21.44	393.532	21.44	642.322	21.44	1006.6	21.44	1278.74	21.44	1550.77																		228.8	36	228.8	58	228.8	61
21.46	86.1379	21.46	397.907	21.46	634.322	21.46	1008.6	21.46	1281.74	21.46	1559.77																		229.2	29	229.2	57	229.2	63
21.48	101.138	21.48	400.407	21.48	658.322	21.48	1002.6	21.48	1284.74	21.48	1555.77																		229.6	28	229.6	46	229.6	79
21.5	91.9712	21.5	396.032	21.5	643.322	21.5	997.599	21.5	1275.74	21.5	1540.77																		230	42	230	61	230	65
21.52	116.971	21.52	393.532	21.52	651.322	21.52	1005.6	21.52	1276.74	21.52	1551.77																		230.4	40	230.4	64	230.4	68
21.54	96.1379	21.54	399.157	21.54	644.322	21.54	1009.6	21.54	1273.74	21.54	1538.77																		230.8	39	230.8	58	230.8	63
21.56	99.4712	21.56	398.532	21.56	657.322	21.56	995.599	21.56	1279.74	21.56	1550.77																		231.2	29	231.2	67	231.2	62
21.58	91.9712	21.58	396.657	21.58	643.322	21.58	991.599	21.58	1276.74	21.58	1555.77																		231.6	38	231.6	56	231.6	66
21.6	85.3046	21.6	402.907	21.6	650.322	21.6	1041.6	21.6	1280.74	21.6	1563.77																		232	43	232	60	232	67
21.62	88.6379	21.62	414.782	21.62	645.322	21.62	997.599	21.62	1273.74	21.62	1552.77																		232.4	40	232.4	56	232.4	67
21.64	111.971	21.64	409.782	21.64	669.322	21.64	1001.6	21.64	1284.74	21.64	1567.77																		232.8	30	232.8	63	232.8	67
21.66	74.4712	21.66	404.782	21.66	652.322	21.66	1015.6	21.66	1288.74	21.66	1562.77																		233.2	33	233.2	55	233.2	51
21.68	89.4712	21.68	398.532	21.68	653.322	21.68	986.599	21.68	1285.74	21.68	1554.77																		233.6	33	233.6	63	233.6	77
21.7	108.638	21.7	409.157	21.7	655.322	21.7	1001.6	21.7	1282.74	21.7	1551.77																		234	44	234	53	234	71
21.72	81.9712	21.72	398.532	21.72	647.322	21.72	1011.6	21.72	1269.74	21.72	1556.77																		234.4	43	234.4	52	234.4	70
21.74	96.1379	21.74	394.157	21.74	653.322	21.74	1002.6	21.74	1276.74	21.74	1555.77																		234.8	39	234.8	50	234.8	62
21.76	80.3046	21.76	399.157	21.76	650.322	21.76	1007.6	21.76	1279.74	21.76	1557.77																		235.2	42	235.2	51	235.2	67
21.78	92.8046	21.78	399.157	21.78	659.322	21.78	994.599	21.78	1284.74	21.78	1556.77																		235.6	30	235.6	55	235.6	53
21.8	95.3046	21.8	396.657	21.8	660.322	21.8	1003.6	21.8	1277.74	21.8	1551.77																		236	40	236	54	236	62
21.82	84.4712	21.82	392.907	21.82	648.322	21.82	1013.6	21.82	1295.74	21.82	1552.77																		236.4	38	236.4	58	236.4	55
21.84	95.3046	21.84	398.532	21.84	649.322	21.84	1013.6	21.84	1272.74	21.84	1554.77																		236.8	36	236.8	59	236.8	60
21.86	113.638	21.86	390.407	21.86	645.322	21.86	1004.6	21.86	1280.74	21.86	1563.77																		237.2	40	237.2	58	237.2	73
21.88	103.638	21.88	406.032	21.88	651.322	21.88	1011.6	21.88	1280.74	21.88	1551.77																		237.6	37	237.6	55	237.6	80
21.9	100.305	21.9	414.157	21.9	653.322	21.9	991.599	21.9	1284.74	21.9	1540.77																		238	48	238	53	238	58
21.92	95.3046	21.92	406.657	21.92	635.322	21.92	1002.6	21.92	1278.74	21.92	1563.77																		238.4	30	238.4	54	238.4	64
21.94	86.1379	21.94	414.782	21.94	654.322	21.94	994.599	21.94	1284.74	21.94	1558.77																		238.8	35	238.8	51	238.8	71
21.96	103.638	21.96	414.157	21.96	650.322	21.96	997.599	21.96	1267.74	21.96	1560.77																		239.2	33	239.2	52	239.2	63
21.98	71.9712	21.98	399.782	21.98	664.322	21.98	999.599	21.98	1273.74	21.98	1548.77																		239.6	33	239.6	64	239.6	63
22	92.8046	22	411.032	22	658.322	22	1027.6	22	1280.74	22	1557.77																		240	39	240	51	240	59
22.02	107.805	22.02	424.782	22.02	667.322	22.02	1023.6	22.02	1279.74	22.02	1553.77																		240.4	39	240.4	62	240.4	68
22.04	105.305	22.04	404.157	22.04	650.322	22.04	993.599	22.04	1277.74	22.04	1558.77																		240.8	36	240.8	48	240.8	61
22.06	105.305	22.06	393.532	22.06	648.322	22.06	1014.6	22.06	1300.74	22.06	1542.77																		241.2	38	241.2	51	241.2	64
22.08	117.805	22.08	396.657	22.08	643.322	22.08	1011.6	22.08	1284.74	22.08	1557.77																		241.6	48	241.6	53	241.6	63
22.1	107.805	22.1	405.407	22.1	656.322	22.1	1002.6	22.1	1286.74	22.1	1553.77																		242	39	242	54	242	63
22.12	111.971	22.12	409.157	22.12	662.322	22.12	1021.6	22.12	1277.74	22.12	1556.77																		242.4	45	242.4	58	242.4	69
22.14	115.305	22.14	396.657	22.14	660.322	22.14	1002.6	22.14	1282.74	22.14	1550.77																		242.8	40	242.8	50	242.8	63
22.16	101.138	22.16	403.532	22.16	646.322	22.16	989.599	22.16	1277.74	22.16	1561.77																		243.2	43	243.2	60	243.2	69
22.18	123.638	22.18	404.157	22.18	650.322	22.18	1001.6	22.18	1279.74	22.18	1564.77																		243.6	39	243.6	61	243.6	62
22.2	134.471	22.2	399.782	22.2	668.322	22.2	1016.6	22.2	1281.74	22.2	1569.77																		244	37	244	50	244	73
22.22	94.4712	22.22	394.157	22.22	653.322	22.22	1009.6	22.22	1289.74	22.22	1552.77																		244.4	41	244.4	50	244.4	51
22.24	101.971	22.24	413.532	22.24	659.322	22.24	1006.6	22.24	1271.74	22.24	1564.77																		244.8	45	244.8	53	244.8	70
22.26	121.971	22.26	403.532	22.26	644.322	22.26	1021.6	22.26	1274.74	22.26	1566.77																		245.2	48	245.2	63	245.2	69
22.28	98.6379	22.28	404.782	22.28	665.322	22.28	1032.6	22.28	1280.74	22.28	1559.77																		245.6	44	245.6	54	245.6	74
22.3	122.805	22.3	388.532	22.3	656.322	22.3	990.599	22.3	1288.74	22.3	1563.77																		246	32	246	57	246	75
22.32	97.8046	22.32	396.657	22.32	658.322	22.32	1013.6	22.32	1289.74	22.32	1571.77																		246.4	26	246.4	59	246.4	72
22.34	141.138	22.34	408.532	22.34	656.322	22.34	1020.6	22.34	1275.74	22.34	1555.77																		246.8	32	246.8	61	246.8	71
22.36	113.638	22.36	398.532	22.36	669.322	22.36	1018.6	22.36	1286.74	22.36	1554.77																		247.2	38	247.2	68	247.2	69
22.38	100.305	22.38	399.157	22.38	658.322	22.38	1023.6	22.38	1280.74	22.38	1557.77																		247.6	42	247.6	53	247.6	62
22.4	122.805	22.4	414.157	22.4	657.322	22.4	1015.6	22.4	1282.74	22.4	1564.77																		248	41	248	61	248	68
22.42	108.638	22.42	406.657	22.42	650.322	22.42	1007.6	22.42	1290.74	22.42	1547.77																		248.4	41	248.4	60	248.4	64
22.44	116.138	22.44	421.657	22.44	663.322	22.44	1030.6	22.44	1298.74	22.44	1562.77																		248.8	41	248.8	63	248.8	60
22.46	122.805	22.46	407.282	22.46	653.322	22.46	1027.6	22.46	1274.74	22.46	1559.77																		249.2	53	249.2	59	249.2	58
22.48	126.971	22.48	394.782	22.48	657.322	22.48	1016.6	22.48	1287.74	22.48	1558.77																		249.6	42	249.6	55	249.6	56
22.5	146.138	22.5	417.907	22.5	645.322	22.5	1022.6	22.5	1297.74	22.5	1569.77																		250	45	250	55	250	65
22.52	131.138	22.52	404.782	22.52	675.322	22.52	1015.6	22.52	1278.74	22.52	1563.77																		250.4	35	250.4	56	250.4	56
22.54	112.805	22.54	394.157	22.54	656.322	22.54	1030.6	22.54	1287.74	22.54	1581.77																		250.8	27	250.8	52	250.8	67
22.56	106.138	22.56	414.782	22.56	664.322	22.56	1039.6	22.56	1291.74	22.56	1556.77																		251.2	41	251.2	68	251.2	70
22.58	105.305	22.58	394.782	22.58	651.322	22.58	1032.6	22.58	1290.74	22.58	1576.77																		251.6	33	251.6	46	251.6	66
22.6	132.805	22.6	427.907	22.6	654.322	22.6	1001.6	22.6	1282.74	22.6	1558.77																		252	27	252	57	252	56
22.62	108.638	22.62	416.657	22.62	653.322	22.62	1010.6	22.62	1284.74	22.62	1555.77																		252.4	44	252.4	61	252.4	63
22.64	128.638	22.64	401.032	22.64	660.322	22.64	1015.6	22.64	1291.74	22.64	1573.77																		252.8	49	252.8	59	252.8	58
22.66	131.971	22.66	396.657	22.66	650.322	22.66	1020.6	22.66	1275.74	22.66	1595.77																		253.2	25	253.2	58	253.2	58
22.68	132.805	22.68	413.532	22.68	660.322	22.68	1016.6	22.68	1284.74	22.68	1570.77																		253.6	46	253.6	59	253.6	53
22.7	136.971	22.7	417.282	22.7	659.322	22.7	1020.6	22.7	1292.74	22.7	1576.77																		254	31	254	54	254	57
22.72	143.638	22.72	406.032	22.72	661.322	22.72	1037.6	22.72	1290.74	22.72	1571.77																		254.4	27	254.4	55	254.4	63
22.74	112.805	22.74	409.157	22.74	666.322	22.74	1029.6	22.74	1285.74	22.74	1571.77																		254.8	27	254.8	52	254.8	72
22.76	126.138	22.76	411.032	22.76	679.322	22.76	1032.6	22.76	1285.74	22.76	1581.77																		255.2	46	255.2	57	255.2	65
22.78	147.805	22.78	422.907	22.78	679.322	22.78	1023.6	22.78	1287.74	22.78	1581.77																		255.6	42	255.6	64	255.6	58
22.8	119.471	22.8	416.657	22.8	683.322	22.8	1056.6	22.8	1295.74	22.8	1574.77																		256	39	256	60	256	66
22.82	130.305	22.82	418.532	22.82	666.322	22.82	1034.6	22.82	1311.74	22.82	1596.77																		256.4	44	256.4	59	256.4	54
22.84	132.805	22.84	416.657	22.84	664.322	22.84	1047.6	22.84	1302.74	22.84	1593.77																		256.8	36	256.8	49	256.8	59
22.86	144.471	22.86	430.407	22.86	675.322	22.86	1034.6	22.86	1291.74	22.86	1584.77																		257.2	34	257.2	56	257.2	62
22.88	132.805	22.88	419.157	22.88	680.322	22.88	1025.6	22.88	1291.74	22.88	1591.77																		257.6	47	257.6	55	257.6	55
22.9	136.971	22.9	431.032	22.9	675.322	22.9	1041.6	22.9	1291.74	22.9	1613.77																		258	45	258	47	258	52
22.92	139.471	22.92	406.657	22.92	692.322	22.92	1049.6	22.92	1283.74	22.92	1602.77																		258.4	33	258.4	57	258.4	57
22.94	143.638	22.94	428.532	22.94	673.322	22.94	1061.6	22.94	1322.74	22.94	1607.77																		258.8	28	258.8	65	258.8	55
22.96	149.471	22.96	414.157	22.96	677.322	22.96	1048.6	22.96	1300.74	22.96	1598.77																		259.2	36	259.2	53	259.2	53
22.98	166.138	22.98	412.907	22.98	674.322	22.98	1055.6	22.98	1286.74	22.98	1603.77																		259.6	31	259.6	53	259.6	72
23	164.471	23	416.657	23	685.322	23	1033.6	23	1297.74	23	1620.77																		260	40	260	57	260	68
23.02	160.305	23.02	419.157	23.02	689.322	23.02	1038.6	23.02	1315.74	23.02	1615.77																		260.4	40	260.4	52	260.4	57
23.04	130.305	23.04	421.657	23.04	690.322	23.04	1046.6	23.04	1302.74	23.04	1608.77																		260.8	40	260.8	64	260.8	53
23.06	190.305	23.06	429.157	23.06	700.322	23.06	1048.6	23.06	1298.74	23.06	1632.77																		261.2	43	261.2	47	261.2	51
23.08	147.805	23.08	423.532	23.08	688.322	23.08	1047.6	23.08	1321.74	23.08	1627.77																		261.6	41	261.6	64	261.6	50
23.1	171.138	23.1	431.657	23.1	698.322	23.1	1056.6	23.1	1331.74	23.1	1631.77																		262	26	262	53	262	61
23.12	156.138	23.12	432.282	23.12	695.322	23.12	1078.6	23.12	1332.74	23.12	1636.77																		262.4	37	262.4	68	262.4	65
23.14	139.471	23.14	434.157	23.14	705.322	23.14	1038.6	23.14	1322.74	23.14	1638.77																		262.8	33	262.8	53	262.8	58
23.16	145.305	23.16	441.032	23.16	694.322	23.16	1064.6	23.16	1344.74	23.16	1642.77																		263.2	27	263.2	57	263.2	50
23.18	180.305	23.18	427.907	23.18	687.322	23.18	1049.6	23.18	1325.74	23.18	1641.77																		263.6	29	263.6	55	263.6	62
23.2	194.471	23.2	439.782	23.2	704.322	23.2	1085.6	23.2	1320.74	23.2	1636.77																		264	33	264	51	264	71
23.22	167.805	23.22	445.407	23.22	720.322	23.22	1093.6	23.22	1324.74	23.22	1667.77																		264.4	31	264.4	51	264.4	57
23.24	206.971	23.24	442.282	23.24	704.322	23.24	1092.6	23.24	1317.74	23.24	1656.77																		264.8	43	264.8	60	264.8	58
23.26	181.971	23.26	457.907	23.26	728.322	23.26	1107.6	23.26	1346.74	23.26	1668.77																		265.2	39	265.2	58	265.2	48
23.28	196.138	23.28	452.907	23.28	736.322	23.28	1092.6	23.28	1355.74	23.28	1665.77																		265.6	31	265.6	61	265.6	53
23.3	186.138	23.3	458.532	23.3	727.322	23.3	1102.6	23.3	1340.74	23.3	1679.77																		266	54	266	45	266	58
23.32	209.471	23.32	466.657	23.32	724.322	23.32	1110.6	23.32	1347.74	23.32	1676.77																		266.4	45	266.4	54	266.4	55
23.34	188.638	23.34	477.907	23.34	739.322	23.34	1090.6	23.34	1341.74	23.34	1688.77																		266.8	36	266.8	60	266.8	59
23.36	184.471	23.36	472.907	23.36	736.322	23.36	1119.6	23.36	1343.74	23.36	1698.77																		267.2	40	267.2	63	267.2	56
23.38	197.805	23.38	490.407	23.38	742.322	23.38	1114.6	23.38	1333.74	23.38	1671.77																		267.6	31	267.6	59	267.6	54
23.4	186.138	23.4	468.532	23.4	755.322	23.4	1112.6	23.4	1353.74	23.4	1711.77																		268	38	268	50	268	62
23.42	240.305	23.42	465.407	23.42	739.322	23.42	1135.6	23.42	1357.74	23.42	1699.77																		268.4	39	268.4	50	268.4	52
23.44	196.138	23.44	503.532	23.44	763.322	23.44	1096.6	23.44	1366.74	23.44	1688.77																		268.8	36	268.8	60	268.8	55
23.46	232.805	23.46	517.282	23.46	751.322	23.46	1100.6	23.46	1375.74	23.46	1712.77																		269.2	30	269.2	54	269.2	59
23.48	231.138	23.48	493.532	23.48	752.322	23.48	1141.6	23.48	1362.74	23.48	1714.77																		269.6	33	269.6	55	269.6	50
23.5	210.305	23.5	514.157	23.5	780.322	23.5	1127.6	23.5	1363.74	23.5	1754.77																		270	35	270	56	270	69
23.52	247.805	23.52	501.032	23.52	766.322	23.52	1119.6	23.52	1360.74	23.52	1724.77																		270.4	45	270.4	56	270.4	60
23.54	229.471	23.54	515.407	23.54	794.322	23.54	1143.6	23.54	1389.74	23.54	1735.77																		270.8	35	270.8	56	270.8	53
23.56	235.305	23.56	516.657	23.56	802.322	23.56	1128.6	23.56	1397.74	23.56	1740.77																		271.2	41	271.2	61	271.2	59
23.58	246.138	23.58	514.157	23.58	784.322	23.58	1162.6	23.58	1402.74	23.58	1740.77																		271.6	33	271.6	59	271.6	49
23.6	260.305	23.6	522.907	23.6	793.322	23.6	1125.6	23.6	1368.74	23.6	1734.77																		272	47	272	51	272	55
23.62	249.471	23.62	528.532	23.62	794.322	23.62	1148.6	23.62	1407.74	23.62	1763.77																		272.4	27	272.4	48	272.4	60
23.64	247.805	23.64	513.532	23.64	782.322	23.64	1163.6	23.64	1373.74	23.64	1754.77																		272.8	38	272.8	45	272.8	54
23.66	285.305	23.66	544.782	23.66	831.322	23.66	1161.6	23.66	1407.74	23.66	1783.77																		273.2	31	273.2	57	273.2	58
23.68	262.805	23.68	537.907	23.68	801.322	23.68	1170.6	23.68	1403.74	23.68	1779.77																		273.6	29	273.6	58	273.6	57
23.7	281.138	23.7	562.282	23.7	846.322	23.7	1163.6	23.7	1415.74	23.7	1742.77																		274	37	274	48	274	51
23.72	260.305	23.72	568.532	23.72	807.322	23.72	1167.6	23.72	1395.74	23.72	1777.77																		274.4	40	274.4	59	274.4	65
23.74	278.638	23.74	549.782	23.74	814.322	23.74	1189.6	23.74	1400.74	23.74	1774.77																		274.8	39	274.8	47	274.8	64
23.76	278.638	23.76	542.282	23.76	865.322	23.76	1181.6	23.76	1428.74	23.76	1770.77																		275.2	43	275.2	50	275.2	60
23.78	274.471	23.78	549.782	23.78	833.322	23.78	1209.6	23.78	1416.74	23.78	1783.77																		275.6	38	275.6	59	275.6	53
23.8	265.305	23.8	566.032	23.8	844.322	23.8	1194.6	23.8	1413.74	23.8	1809.77																		276	43	276	44	276	61
23.82	275.305	23.82	574.157	23.82	838.322	23.82	1192.6	23.82	1403.74	23.82	1788.77																		276.4	39	276.4	46	276.4	60
23.84	272.805	23.84	577.282	23.84	815.322	23.84	1187.6	23.84	1411.74	23.84	1830.77																		276.8	38	276.8	52	276.8	54
23.86	266.138	23.86	561.657	23.86	827.322	23.86	1163.6	23.86	1456.74	23.86	1812.77																		277.2	30	277.2	62	277.2	61
23.88	266.138	23.88	574.782	23.88	857.322	23.88	1164.6	23.88	1403.74	23.88	1816.77																		277.6	41	277.6	63	277.6	58
23.9	306.138	23.9	589.782	23.9	840.322	23.9	1189.6	23.9	1414.74	23.9	1796.77																		278	37	278	55	278	54
23.92	271.971	23.92	581.657	23.92	880.322	23.92	1177.6	23.92	1419.74	23.92	1819.77																		278.4	27	278.4	54	278.4	60
23.94	291.971	23.94	562.282	23.94	862.322	23.94	1189.6	23.94	1421.74	23.94	1841.77																		278.8	33	278.8	50	278.8	62
23.96	287.805	23.96	550.407	23.96	840.322	23.96	1166.6	23.96	1422.74	23.96	1823.77																		279.2	26	279.2	44	279.2	55
23.98	292.805	23.98	566.032	23.98	844.322	23.98	1180.6	23.98	1423.74	23.98	1835.77																		279.6	39	279.6	51	279.6	57
24	281.971	24	597.907	24	876.322	24	1154.6	24	1408.74	24	1821.77																		280	28	280	54	280	54
24.02	281.138	24.02	567.907	24.02	828.322	24.02	1158.6	24.02	1430.74	24.02	1832.77																		280.4	29	280.4	59	280.4	61
24.04	257.805	24.04	568.532	24.04	859.322	24.04	1168.6	24.04	1423.74	24.04	1831.77																		280.8	43	280.8	53	280.8	59
24.06	287.805	24.06	572.907	24.06	830.322	24.06	1183.6	24.06	1446.74	24.06	1814.77																		281.2	29	281.2	45	281.2	57
24.08	321.971	24.08	569.157	24.08	817.322	24.08	1211.6	24.08	1419.74	24.08	1812.77																		281.6	35	281.6	56	281.6	61
24.1	281.971	24.1	572.907	24.1	828.322	24.1	1176.6	24.1	1422.74	24.1	1831.77																		282	40	282	57	282	50
24.12	271.971	24.12	575.407	24.12	810.322	24.12	1193.6	24.12	1420.74	24.12	1799.77																		282.4	31	282.4	52	282.4	56
24.14	286.138	24.14	578.532	24.14	817.322	24.14	1168.6	24.14	1436.74	24.14	1804.77																		282.8	54	282.8	59	282.8	47
24.16	306.971	24.16	554.782	24.16	831.322	24.16	1155.6	24.16	1404.74	24.16	1838.77																		283.2	29	283.2	57	283.2	60
24.18	291.138	24.18	573.532	24.18	814.322	24.18	1166.6	24.18	1397.74	24.18	1834.77																		283.6	39	283.6	50	283.6	53
24.2	270.305	24.2	561.032	24.2	807.322	24.2	1183.6	24.2	1435.74	24.2	1801.77																		284	29	284	50	284	55
24.22	268.638	24.22	511.657	24.22	875.322	24.22	1151.6	24.22	1398.74	24.22	1810.77																		284.4	31	284.4	57	284.4	54
24.24	296.138	24.24	517.907	24.24	798.322	24.24	1151.6	24.24	1389.74	24.24	1797.77																		284.8	36	284.8	53	284.8	49
24.26	273.638	24.26	575.407	24.26	805.322	24.26	1173.6	24.26	1420.74	24.26	1831.77																		285.2	38	285.2	51	285.2	53
24.28	271.971	24.28	545.407	24.28	794.322	24.28	1161.6	24.28	1409.74	24.28	1833.77																		285.6	36	285.6	52	285.6	63
24.3	261.971	24.3	521.657	24.3	802.322	24.3	1130.6	24.3	1405.74	24.3	1811.77																		286	35	286	46	286	61
24.32	256.138	24.32	543.532	24.32	777.322	24.32	1137.6	24.32	1400.74	24.32	1794.77																		286.4	34	286.4	54	286.4	54
24.34	229.471	24.34	526.657	24.34	779.322	24.34	1129.6	24.34	1387.74	24.34	1832.77																		286.8	40	286.8	58	286.8	54
24.36	274.471	24.36	526.657	24.36	766.322	24.36	1132.6	24.36	1395.74	24.36	1798.77																		287.2	31	287.2	62	287.2	57
24.38	238.638	24.38	510.407	24.38	756.322	24.38	1116.6	24.38	1394.74	24.38	1757.77																		287.6	35	287.6	55	287.6	50
24.4	225.305	24.4	507.907	24.4	759.322	24.4	1153.6	24.4	1366.74	24.4	1730.77																		288	35	288	55	288	60
24.42	219.471	24.42	498.532	24.42	776.322	24.42	1112.6	24.42	1367.74	24.42	1769.77																		288.4	40	288.4	50	288.4	55
24.44	246.971	24.44	496.657	24.44	737.322	24.44	1089.6	24.44	1375.74	24.44	1735.77																		288.8	34	288.8	46	288.8	50
24.46	227.805	24.46	481.032	24.46	765.322	24.46	1097.6	24.46	1369.74	24.46	1736.77																		289.2	33	289.2	52	289.2	55
24.48	267.805	24.48	482.282	24.48	739.322	24.48	1093.6	24.48	1372.74	24.48	1773.77																		289.6	46	289.6	54	289.6	51
24.5	223.638	24.5	477.282	24.5	766.322	24.5	1100.6	24.5	1383.74	24.5	1747.77																		290	31	290	47	290	70
24.52	178.638	24.52	477.907	24.52	724.322	24.52	1091.6	24.52	1369.74	24.52	1755.77																		290.4	20	290.4	58	290.4	54
24.54	220.305	24.54	477.907	24.54	734.322	24.54	1101.6	24.54	1382.74	24.54	1739.77																		290.8	27	290.8	57	290.8	58
24.56	215.305	24.56	473.532	24.56	733.322	24.56	1073.6	24.56	1365.74	24.56	1759.77																		291.2	25	291.2	55	291.2	45
24.58	206.971	24.58	463.532	24.58	734.322	24.58	1085.6	24.58	1349.74	24.58	1731.77																		291.6	31	291.6	64	291.6	57
24.6	214.471	24.6	449.782	24.6	733.322	24.6	1088.6	24.6	1357.74	24.6	1728.77																		292	36	292	47	292	54
24.62	180.305	24.62	468.532	24.62	702.322	24.62	1055.6	24.62	1344.74	24.62	1711.77																		292.4	36	292.4	45	292.4	60
24.64	198.638	24.64	461.657	24.64	716.322	24.64	1100.6	24.64	1353.74	24.64	1684.77																		292.8	30	292.8	63	292.8	61
24.66	198.638	24.66	477.282	24.66	711.322	24.66	1094.6	24.66	1352.74	24.66	1661.77																		293.2	35	293.2	62	293.2	57
24.68	191.971	24.68	445.407	24.68	710.322	24.68	1074.6	24.68	1347.74	24.68	1663.77																		293.6	27	293.6	59	293.6	56
24.7	186.971	24.7	459.157	24.7	711.322	24.7	1066.6	24.7	1353.74	24.7	1698.77																		294	33	294	57	294	48
24.72	193.638	24.72	462.907	24.72	714.322	24.72	1060.6	24.72	1341.74	24.72	1670.77																		294.4	32	294.4	46	294.4	61
24.74	192.805	24.74	454.157	24.74	699.322	24.74	1069.6	24.74	1338.74	24.74	1691.77																		294.8	47	294.8	52	294.8	53
24.76	186.138	24.76	462.907	24.76	705.322	24.76	1055.6	24.76	1339.74	24.76	1652.77																		295.2	31	295.2	58	295.2	57
24.78	177.805	24.78	446.657	24.78	706.322	24.78	1068.6	24.78	1320.74	24.78	1679.77																		295.6	33	295.6	44	295.6	52
24.8	177.805	24.8	447.907	24.8	697.322	24.8	1058.6	24.8	1329.74	24.8	1662.77																		296	34	296	49	296	49
24.82	174.471	24.82	435.407	24.82	709.322	24.82	1071.6	24.82	1319.74	24.82	1649.77																		296.4	33	296.4	56	296.4	51
24.84	176.971	24.84	422.282	24.84	706.322	24.84	1055.6	24.84	1324.74	24.84	1656.77																		296.8	43	296.8	53	296.8	53
24.86	153.638	24.86	438.532	24.86	699.322	24.86	1055.6	24.86	1329.74	24.86	1650.77																		297.2	23	297.2	68	297.2	47
24.88	184.471	24.88	437.907	24.88	690.322	24.88	1037.6	24.88	1328.74	24.88	1634.77																		297.6	39	297.6	48	297.6	49
24.9	153.638	24.9	419.157	24.9	692.322	24.9	1033.6	24.9	1335.74	24.9	1652.77																		298	43	298	62	298	53
24.92	161.138	24.92	428.532	24.92	691.322	24.92	1036.6	24.92	1311.74	24.92	1656.77																		298.4	41	298.4	52	298.4	56
24.94	166.138	24.94	432.282	24.94	670.322	24.94	1055.6	24.94	1333.74	24.94	1630.77																		298.8	30	298.8	45	298.8	51
24.96	136.138	24.96	441.657	24.96	682.322	24.96	1041.6	24.96	1313.74	24.96	1629.77																		299.2	29	299.2	63	299.2	46
24.98	155.305	24.98	426.032	24.98	685.322	24.98	1039.6	24.98	1304.74	24.98	1622.77																		299.6	29	299.6	47	299.6	46
25	141.971	25	422.907	25	673.322	25	1044.6	25	1303.74	25	1617.77																		300	27	300	56	300	55
25.02	151.138	25.02	406.657	25.02	681.322	25.02	1041.6	25.02	1309.74	25.02	1622.77																		300.4	35	300.4	51	300.4	46
25.04	165.305	25.04	425.407	25.04	684.322	25.04	1016.6	25.04	1287.74	25.04	1618.77																		300.8	40	300.8	59	300.8	52
25.06	138.638	25.06	417.907	25.06	680.322	25.06	1031.6	25.06	1318.74	25.06	1632.77																		301.2	44	301.2	46	301.2	44
25.08	134.471	25.08	427.907	25.08	676.322	25.08	1048.6	25.08	1297.74	25.08	1627.77																		301.6	24	301.6	56	301.6	58
25.1	136.138	25.1	427.282	25.1	690.322	25.1	1023.6	25.1	1297.74	25.1	1619.77																		302	30	302	51	302	53
25.12	152.805	25.12	416.657	25.12	669.322	25.12	1040.6	25.12	1303.74	25.12	1598.77																		302.4	28	302.4	62	302.4	50
25.14	143.638	25.14	426.032	25.14	687.322	25.14	1029.6	25.14	1295.74	25.14	1610.77																		302.8	23	302.8	52	302.8	57
25.16	142.805	25.16	422.907	25.16	668.322	25.16	1024.6	25.16	1300.74	25.16	1578.77																		303.2	42	303.2	64	303.2	53
25.18	137.805	25.18	418.532	25.18	671.322	25.18	1007.6	25.18	1301.74	25.18	1596.77																		303.6	32	303.6	50	303.6	54
25.2	156.971	25.2	431.032	25.2	668.322	25.2	1061.6	25.2	1308.74	25.2	1585.77																		304	25	304	61	304	45
25.22	141.971	25.22	426.032	25.22	687.322	25.22	1032.6	25.22	1298.74	25.22	1599.77																		304.4	43	304.4	54	304.4	50
25.24	146.971	25.24	428.532	25.24	669.322	25.24	1020.6	25.24	1294.74	25.24	1576.77																		304.8	33	304.8	47	304.8	56
25.26	161.138	25.26	409.782	25.26	676.322	25.26	1009.6	25.26	1297.74	25.26	1594.77																		305.2	37	305.2	62	305.2	55
25.28	133.638	25.28	427.907	25.28	683.322	25.28	1042.6	25.28	1283.74	25.28	1590.77																		305.6	33	305.6	49	305.6	46
25.3	147.805	25.3	427.282	25.3	695.322	25.3	1018.6	25.3	1287.74	25.3	1597.77																		306	34	306	55	306	64
25.32	166.138	25.32	420.407	25.32	677.322	25.32	1012.6	25.32	1311.74	25.32	1600.77																		306.4	27	306.4	58	306.4	53
25.34	157.805	25.34	412.907	25.34	661.322	25.34	1028.6	25.34	1302.74	25.34	1596.77																		306.8	29	306.8	49	306.8	51
25.36	153.638	25.36	407.907	25.36	667.322	25.36	1014.6	25.36	1297.74	25.36	1572.77																		307.2	37	307.2	57	307.2	51
25.38	153.638	25.38	409.782	25.38	688.322	25.38	1010.6	25.38	1295.74	25.38	1559.77																		307.6	38	307.6	46	307.6	51
25.4	122.805	25.4	416.657	25.4	670.322	25.4	1034.6	25.4	1295.74	25.4	1572.77																		308	35	308	51	308	49
25.42	169.471	25.42	436.032	25.42	660.322	25.42	1024.6	25.42	1288.74	25.42	1575.77																		308.4	24	308.4	56	308.4	50
25.44	174.471	25.44	424.157	25.44	672.322	25.44	1021.6	25.44	1300.74	25.44	1585.77																		308.8	24	308.8	48	308.8	53
25.46	156.138	25.46	427.282	25.46	672.322	25.46	1033.6	25.46	1304.74	25.46	1585.77																		309.2	38	309.2	52	309.2	46
25.48	167.805	25.48	437.907	25.48	676.322	25.48	1013.6	25.48	1279.74	25.48	1578.77																		309.6	25	309.6	55	309.6	55
25.5	139.471	25.5	431.032	25.5	678.322	25.5	1021.6	25.5	1291.74	25.5	1579.77																		310	31	310	40	310	48
25.52	147.805	25.52	449.782	25.52	681.322	25.52	1019.6	25.52	1288.74	25.52	1579.77																		310.4	28	310.4	52	310.4	52
25.54	136.971	25.54	421.657	25.54	675.322	25.54	1039.6	25.54	1300.74	25.54	1581.77																		310.8	32	310.8	45	310.8	43
25.56	177.805	25.56	436.032	25.56	681.322	25.56	1024.6	25.56	1289.74	25.56	1596.77																		311.2	36	311.2	54	311.2	54
25.58	166.971	25.58	428.532	25.58	682.322	25.58	1036.6	25.58	1289.74	25.58	1572.77																		311.6	33	311.6	52	311.6	53
25.6	132.805	25.6	423.532	25.6	677.322	25.6	1021.6	25.6	1283.74	25.6	1572.77																		312	30	312	52	312	51
25.62	171.971	25.62	427.907	25.62	685.322	25.62	1014.6	25.62	1291.74	25.62	1573.77																		312.4	32	312.4	51	312.4	50
25.64	164.471	25.64	448.532	25.64	693.322	25.64	1023.6	25.64	1306.74	25.64	1567.77																		312.8	28	312.8	47	312.8	52
25.66	193.638	25.66	464.782	25.66	696.322	25.66	1051.6	25.66	1299.74	25.66	1557.77																		313.2	35	313.2	53	313.2	53
25.68	168.638	25.68	454.782	25.68	687.322	25.68	1008.6	25.68	1286.74	25.68	1589.77																		313.6	21	313.6	53	313.6	53
25.7	189.471	25.7	454.782	25.7	706.322	25.7	1036.6	25.7	1295.74	25.7	1585.77																		314	33	314	47	314	50
25.72	200.305	25.72	456.657	25.72	700.322	25.72	1014.6	25.72	1287.74	25.72	1555.77																		314.4	31	314.4	56	314.4	53
25.74	202.805	25.74	477.907	25.74	682.322	25.74	1021.6	25.74	1299.74	25.74	1566.77																		314.8	25	314.8	61	314.8	53
25.76	180.305	25.76	472.907	25.76	684.322	25.76	1018.6	25.76	1286.74	25.76	1559.77																		315.2	33	315.2	47	315.2	50
25.78	171.138	25.78	488.532	25.78	689.322	25.78	1016.6	25.78	1292.74	25.78	1564.77																		315.6	32	315.6	52	315.6	51
25.8	207.805	25.8	464.782	25.8	694.322	25.8	1022.6	25.8	1298.74	25.8	1576.77																		316	37	316	45	316	47
25.82	216.138	25.82	468.532	25.82	695.322	25.82	1030.6	25.82	1292.74	25.82	1560.77																		316.4	36	316.4	56	316.4	51
25.84	206.138	25.84	482.282	25.84	687.322	25.84	992.599	25.84	1288.74	25.84	1572.77																		316.8	34	316.8	57	316.8	39
25.86	226.971	25.86	487.907	25.86	676.322	25.86	1042.6	25.86	1294.74	25.86	1573.77																		317.2	29	317.2	52	317.2	52
25.88	201.971	25.88	490.407	25.88	689.322	25.88	1009.6	25.88	1290.74	25.88	1559.77																		317.6	25	317.6	55	317.6	47
25.9	223.638	25.9	510.407	25.9	685.322	25.9	1030.6	25.9	1285.74	25.9	1579.77																		318	35	318	57	318	53
25.92	197.805	25.92	522.907	25.92	673.322	25.92	1029.6	25.92	1281.74	25.92	1546.77																		318.4	36	318.4	51	318.4	46
25.94	214.471	25.94	531.657	25.94	690.322	25.94	1047.6	25.94	1287.74	25.94	1567.77																		318.8	34	318.8	54	318.8	55
25.96	203.638	25.96	501.032	25.96	692.322	25.96	1032.6	25.96	1286.74	25.96	1552.77																		319.2	28	319.2	60	319.2	53
25.98	223.638	25.98	519.157	25.98	678.322	25.98	1015.6	25.98	1293.74	25.98	1554.77																		319.6	37	319.6	48	319.6	49
26	241.971	26	543.532	26	656.322	26	1015.6	26	1280.74	26	1577.77																		320	35	320	54	320	44
26.02	203.638	26.02	506.657	26.02	676.322	26.02	1006.6	26.02	1278.74	26.02	1572.77																		320.4	34	320.4	50	320.4	50
26.04	221.138	26.04	545.407	26.04	677.322	26.04	1016.6	26.04	1297.74	26.04	1562.77																		320.8	26	320.8	53	320.8	46
26.06	192.805	26.06	525.407	26.06	664.322	26.06	1031.6	26.06	1290.74	26.06	1566.77																		321.2	32	321.2	51	321.2	46
26.08	265.305	26.08	544.157	26.08	665.322	26.08	1008.6	26.08	1278.74	26.08	1574.77																		321.6	31	321.6	51	321.6	43
26.1	201.138	26.1	529.782	26.1	676.322	26.1	998.599	26.1	1288.74	26.1	1569.77																		322	36	322	50	322	52
26.12	219.471	26.12	515.407	26.12	672.322	26.12	1031.6	26.12	1270.74	26.12	1565.77																		322.4	32	322.4	46	322.4	49
26.14	197.805	26.14	522.907	26.14	663.322	26.14	1034.6	26.14	1269.74	26.14	1552.77																		322.8	19	322.8	56	322.8	51
26.16	161.138	26.16	517.907	26.16	649.322	26.16	1008.6	26.16	1283.74	26.16	1575.77																		323.2	37	323.2	53	323.2	53
26.18	186.138	26.18	502.907	26.18	667.322	26.18	1011.6	26.18	1292.74	26.18	1571.77																		323.6	37	323.6	47	323.6	49
26.2	182.805	26.2	497.282	26.2	668.322	26.2	999.599	26.2	1294.74	26.2	1565.77																		324	22	324	56	324	50
26.22	164.471	26.22	494.782	26.22	673.322	26.22	1006.6	26.22	1278.74	26.22	1569.77																		324.4	28	324.4	52	324.4	37
26.24	192.805	26.24	490.407	26.24	666.322	26.24	994.599	26.24	1278.74	26.24	1565.77																		324.8	31	324.8	48	324.8	59
26.26	161.138	26.26	480.407	26.26	662.322	26.26	1015.6	26.26	1280.74	26.26	1574.77																		325.2	28	325.2	50	325.2	50
26.28	196.138	26.28	465.407	26.28	666.322	26.28	1002.6	26.28	1274.74	26.28	1556.77																		325.6	28	325.6	54	325.6	51
26.3	196.138	26.3	469.782	26.3	668.322	26.3	998.599	26.3	1283.74	26.3	1552.77																		326	34	326	41	326	37
26.32	159.471	26.32	444.157	26.32	664.322	26.32	1012.6	26.32	1279.74	26.32	1566.77																		326.4	33	326.4	59	326.4	42
26.34	173.638	26.34	468.532	26.34	665.322	26.34	1029.6	26.34	1263.74	26.34	1566.77																		326.8	27	326.8	53	326.8	49
26.36	160.305	26.36	456.032	26.36	665.322	26.36	1015.6	26.36	1284.74	26.36	1543.77																		327.2	24	327.2	54	327.2	44
26.38	140.305	26.38	457.907	26.38	664.322	26.38	1013.6	26.38	1279.74	26.38	1567.77																		327.6	21	327.6	55	327.6	47
26.4	136.971	26.4	434.157	26.4	664.322	26.4	1019.6	26.4	1271.74	26.4	1578.77																		328	26	328	46	328	44
26.42	119.471	26.42	435.407	26.42	665.322	26.42	1025.6	26.42	1281.74	26.42	1561.77																		328.4	26	328.4	45	328.4	44
26.44	158.638	26.44	429.782	26.44	657.322	26.44	1022.6	26.44	1292.74	26.44	1577.77																		328.8	24	328.8	54	328.8	50
26.46	123.638	26.46	446.032	26.46	660.322	26.46	995.599	26.46	1289.74	26.46	1556.77																		329.2	40	329.2	54	329.2	51
26.48	132.805	26.48	422.907	26.48	653.322	26.48	1019.6	26.48	1279.74	26.48	1559.77																		329.6	35	329.6	43	329.6	49
26.5	136.138	26.5	417.907	26.5	661.322	26.5	1009.6	26.5	1291.74	26.5	1576.77																		330	35	330	49	330	57
26.52	126.971	26.52	416.657	26.52	659.322	26.52	984.599	26.52	1274.74	26.52	1557.77																		330.4	32	330.4	53	330.4	47
26.54	121.971	26.54	432.282	26.54	649.322	26.54	1014.6	26.54	1290.74	26.54	1553.77																		330.8	33	330.8	51	330.8	49
26.56	141.138	26.56	405.407	26.56	668.322	26.56	1007.6	26.56	1270.74	26.56	1568.77																		331.2	32	331.2	52	331.2	56
26.58	96.1379	26.58	414.157	26.58	657.322	26.58	992.599	26.58	1282.74	26.58	1573.77																		331.6	37	331.6	51	331.6	46
26.6	122.805	26.6	417.907	26.6	658.322	26.6	1006.6	26.6	1279.74	26.6	1560.77																		332	33	332	49	332	49
26.62	145.305	26.62	407.907	26.62	656.322	26.62	1014.6	26.62	1273.74	26.62	1569.77																		332.4	28	332.4	58	332.4	50
26.64	139.471	26.64	416.032	26.64	661.322	26.64	1005.6	26.64	1275.74	26.64	1547.77																		332.8	21	332.8	54	332.8	48
26.66	124.471	26.66	427.907	26.66	659.322	26.66	1001.6	26.66	1287.74	26.66	1563.77																		333.2	31	333.2	57	333.2	47
26.68	115.305	26.68	424.782	26.68	659.322	26.68	1017.6	26.68	1280.74	26.68	1547.77																		333.6	34	333.6	50	333.6	41
26.7	124.471	26.7	408.532	26.7	657.322	26.7	1016.6	26.7	1279.74	26.7	1568.77																		334	29	334	54	334	57
26.72	112.805	26.72	405.407	26.72	652.322	26.72	1013.6	26.72	1287.74	26.72	1550.77																		334.4	35	334.4	49	334.4	54
26.74	136.971	26.74	397.282	26.74	648.322	26.74	1013.6	26.74	1285.74	26.74	1565.77																		334.8	42	334.8	51	334.8	46
26.76	117.805	26.76	402.907	26.76	667.322	26.76	990.599	26.76	1294.74	26.76	1555.77																		335.2	25	335.2	41	335.2	46
26.78	124.471	26.78	401.032	26.78	653.322	26.78	1011.6	26.78	1274.74	26.78	1548.77																		335.6	32	335.6	50	335.6	51
26.8	112.805	26.8	391.032	26.8	661.322	26.8	1011.6	26.8	1284.74	26.8	1553.77																		336	29	336	51	336	45
26.82	116.138	26.82	404.782	26.82	658.322	26.82	1001.6	26.82	1293.74	26.82	1557.77																		336.4	32	336.4	49	336.4	48
26.84	113.638	26.84	411.657	26.84	659.322	26.84	998.599	26.84	1284.74	26.84	1575.77																		336.8	37	336.8	56	336.8	52
26.86	97.8046	26.86	416.032	26.86	660.322	26.86	1001.6	26.86	1277.74	26.86	1566.77																		337.2	32	337.2	51	337.2	51
26.88	111.971	26.88	412.282	26.88	652.322	26.88	1009.6	26.88	1286.74	26.88	1570.77																		337.6	24	337.6	61	337.6	41
26.9	102.805	26.9	409.157	26.9	658.322	26.9	1011.6	26.9	1286.74	26.9	1566.77																		338	36	338	55	338	49
26.92	84.4712	26.92	400.407	26.92	663.322	26.92	991.599	26.92	1277.74	26.92	1557.77																		338.4	28	338.4	47	338.4	46
26.94	105.305	26.94	411.032	26.94	647.322	26.94	1014.6	26.94	1279.74	26.94	1561.77																		338.8	33	338.8	57	338.8	55
26.96	109.471	26.96	414.157	26.96	660.322	26.96	1009.6	26.96	1281.74	26.96	1550.77																		339.2	27	339.2	45	339.2	48
26.98	111.138	26.98	407.907	26.98	655.322	26.98	999.599	26.98	1286.74	26.98	1564.77																		339.6	33	339.6	54	339.6	51
27	125.305	27	411.032	27	652.322	27	1013.6	27	1270.74	27	1556.77																		340	45	340	47	340	45
27.02	91.1379	27.02	392.907	27.02	649.322	27.02	1044.6	27.02	1274.74	27.02	1546.77																		340.4	31	340.4	44	340.4	45
27.04	94.4712	27.04	403.532	27.04	647.322	27.04	992.599	27.04	1283.74	27.04	1577.77																		340.8	30	340.8	41	340.8	53
27.06	133.638	27.06	389.782	27.06	654.322	27.06	990.599	27.06	1274.74	27.06	1546.77																		341.2	31	341.2	45	341.2	48
27.08	112.805	27.08	411.032	27.08	651.322	27.08	997.599	27.08	1287.74	27.08	1564.77																		341.6	36	341.6	52	341.6	46
27.1	143.638	27.1	415.407	27.1	650.322	27.1	1005.6	27.1	1278.74	27.1	1565.77																		342	28	342	52	342	46
27.12	96.9712	27.12	393.532	27.12	658.322	27.12	1003.6	27.12	1275.74	27.12	1559.77																		342.4	24	342.4	54	342.4	52
27.14	110.305	27.14	402.907	27.14	655.322	27.14	1013.6	27.14	1285.74	27.14	1567.77																		342.8	31	342.8	54	342.8	45
27.16	111.971	27.16	405.407	27.16	655.322	27.16	1026.6	27.16	1278.74	27.16	1555.77																		343.2	33	343.2	50	343.2	43
27.18	115.305	27.18	424.157	27.18	646.322	27.18	996.599	27.18	1285.74	27.18	1553.77																		343.6	35	343.6	53	343.6	43
27.2	113.638	27.2	386.032	27.2	648.322	27.2	991.599	27.2	1274.74	27.2	1538.77																		344	30	344	47	344	45
27.22	73.6379	27.22	421.032	27.22	658.322	27.22	1028.6	27.22	1275.74	27.22	1551.77																		344.4	23	344.4	56	344.4	37
27.24	107.805	27.24	407.282	27.24	652.322	27.24	999.599	27.24	1289.74	27.24	1548.77																		344.8	36	344.8	52	344.8	47
27.26	101.138	27.26	406.032	27.26	639.322	27.26	1011.6	27.26	1284.74	27.26	1565.77																		345.2	27	345.2	46	345.2	43
27.28	100.305	27.28	399.782	27.28	654.322	27.28	1011.6	27.28	1288.74	27.28	1557.77																		345.6	34	345.6	49	345.6	43
27.3	131.138	27.3	418.532	27.3	649.322	27.3	1002.6	27.3	1273.74	27.3	1558.77																		346	33	346	54	346	44
27.32	105.305	27.32	402.907	27.32	665.322	27.32	988.599	27.32	1269.74	27.32	1568.77																		346.4	37	346.4	48	346.4	46
27.34	112.805	27.34	402.282	27.34	656.322	27.34	984.599	27.34	1283.74	27.34	1547.77																		346.8	29	346.8	52	346.8	49
27.36	121.971	27.36	409.157	27.36	653.322	27.36	1000.6	27.36	1277.74	27.36	1556.77																		347.2	23	347.2	56	347.2	42
27.38	127.805	27.38	396.657	27.38	635.322	27.38	1013.6	27.38	1279.74	27.38	1544.77																		347.6	35	347.6	55	347.6	50
27.4	89.4712	27.4	399.157	27.4	655.322	27.4	994.599	27.4	1282.74	27.4	1558.77																		348	36	348	50	348	52
27.42	108.638	27.42	392.282	27.42	657.322	27.42	1012.6	27.42	1276.74	27.42	1557.77																		348.4	35	348.4	45	348.4	50
27.44	117.805	27.44	406.657	27.44	649.322	27.44	1002.6	27.44	1280.74	27.44	1565.77																		348.8	39	348.8	42	348.8	45
27.46	113.638	27.46	411.657	27.46	650.322	27.46	994.599	27.46	1284.74	27.46	1551.77																		349.2	35	349.2	49	349.2	47
27.48	103.638	27.48	404.782	27.48	655.322	27.48	986.599	27.48	1279.74	27.48	1546.77																		349.6	28	349.6	50	349.6	45
27.5	96.1379	27.5	392.907	27.5	646.322	27.5	996.599	27.5	1274.74	27.5	1558.77																		350	21	350	53	350	50
27.52	102.805	27.52	401.657	27.52	655.322	27.52	1012.6	27.52	1278.74	27.52	1554.77																		350.4	28	350.4	58	350.4	48
27.54	104.471	27.54	394.157	27.54	660.322	27.54	996.599	27.54	1293.74	27.54	1560.77																		350.8	34	350.8	45	350.8	40
27.56	115.305	27.56	406.032	27.56	659.322	27.56	986.599	27.56	1275.74	27.56	1560.77																		351.2	44	351.2	46	351.2	53
27.58	126.971	27.58	394.157	27.58	656.322	27.58	1005.6	27.58	1281.74	27.58	1562.77																		351.6	41	351.6	50	351.6	46
27.6	106.138	27.6	392.907	27.6	641.322	27.6	999.599	27.6	1281.74	27.6	1553.77																		352	36	352	51	352	42
27.62	91.1379	27.62	401.032	27.62	649.322	27.62	1007.6	27.62	1269.74	27.62	1567.77																		352.4	30	352.4	43	352.4	40
27.64	126.971	27.64	419.782	27.64	654.322	27.64	985.599	27.64	1284.74	27.64	1559.77																		352.8	31	352.8	40	352.8	43
27.66	109.471	27.66	389.782	27.66	650.322	27.66	995.599	27.66	1277.74	27.66	1559.77																		353.2	29	353.2	46	353.2	43
27.68	116.971	27.68	399.157	27.68	647.322	27.68	1009.6	27.68	1269.74	27.68	1554.77																		353.6	33	353.6	53	353.6	40
27.7	101.971	27.7	398.532	27.7	652.322	27.7	1003.6	27.7	1288.74	27.7	1552.77																		354	30	354	49	354	47
27.72	116.138	27.72	402.282	27.72	652.322	27.72	994.599	27.72	1275.74	27.72	1553.77																		354.4	28	354.4	45	354.4	56
27.74	120.305	27.74	387.907	27.74	647.322	27.74	1004.6	27.74	1280.74	27.74	1546.77																		354.8	28	354.8	45	354.8	41
27.76	101.138	27.76	409.782	27.76	650.322	27.76	987.599	27.76	1273.74	27.76	1547.77																		355.2	38	355.2	60	355.2	43
27.78	94.4712	27.78	413.532	27.78	640.322	27.78	1012.6	27.78	1291.74	27.78	1556.77																		355.6	33	355.6	50	355.6	50
27.8	75.3046	27.8	410.407	27.8	651.322	27.8	1001.6	27.8	1273.74	27.8	1550.77																		356	34	356	54	356	49
27.82	102.805	27.82	408.532	27.82	660.322	27.82	1010.6	27.82	1266.74	27.82	1545.77																		356.4	31	356.4	59	356.4	51
27.84	81.1379	27.84	401.032	27.84	649.322	27.84	994.599	27.84	1284.74	27.84	1561.77																		356.8	32	356.8	54	356.8	45
27.86	111.971	27.86	403.532	27.86	642.322	27.86	994.599	27.86	1291.74	27.86	1551.77																		357.2	41	357.2	42	357.2	48
27.88	91.1379	27.88	421.032	27.88	662.322	27.88	975.599	27.88	1282.74	27.88	1557.77																		357.6	24	357.6	52	357.6	47
27.9	81.9712	27.9	404.157	27.9	658.322	27.9	1012.6	27.9	1284.74	27.9	1544.77																		358	34	358	49	358	40
27.92	91.1379	27.92	415.407	27.92	655.322	27.92	998.599	27.92	1288.74	27.92	1560.77																		358.4	29	358.4	46	358.4	44
27.94	121.138	27.94	399.782	27.94	651.322	27.94	1002.6	27.94	1281.74	27.94	1553.77																		358.8	23	358.8	58	358.8	41
27.96	106.138	27.96	408.532	27.96	646.322	27.96	1005.6	27.96	1305.74	27.96	1556.77																		359.2	39	359.2	40	359.2	46
27.98	112.805	27.98	404.782	27.98	656.322	27.98	994.599	27.98	1280.74	27.98	1555.77																		359.6	31	359.6	49	359.6	42
28	93.6379	28	386.657	28	664.322	28	997.599	28	1275.74	28	1567.77																		360	31	360	41	360	47
28.02	111.138	28.02	402.907	28.02	657.322	28.02	990.599	28.02	1289.74	28.02	1551.77																		360.4	27	360.4	47	360.4	46
28.04	109.471	28.04	407.907	28.04	652.322	28.04	984.599	28.04	1274.74	28.04	1552.77																		360.8	33	360.8	51	360.8	46
28.06	115.305	28.06	398.532	28.06	644.322	28.06	996.599	28.06	1271.74	28.06	1572.77																		361.2	33	361.2	51	361.2	48
28.08	95.3046	28.08	399.157	28.08	645.322	28.08	1016.6	28.08	1279.74	28.08	1555.77																		361.6	42	361.6	52	361.6	43
28.1	98.6379	28.1	401.657	28.1	646.322	28.1	997.599	28.1	1265.74	28.1	1558.77																		362	28	362	47	362	45
28.12	97.8046	28.12	397.907	28.12	658.322	28.12	999.599	28.12	1286.74	28.12	1553.77																		362.4	22	362.4	51	362.4	50
28.14	127.805	28.14	404.782	28.14	650.322	28.14	1002.6	28.14	1275.74	28.14	1551.77																		362.8	27	362.8	49	362.8	48
28.16	101.971	28.16	397.907	28.16	653.322	28.16	1002.6	28.16	1277.74	28.16	1539.77																		363.2	30	363.2	53	363.2	48
28.18	83.6379	28.18	404.157	28.18	652.322	28.18	998.599	28.18	1278.74	28.18	1569.77																		363.6	21	363.6	52	363.6	43
28.2	103.638	28.2	387.282	28.2	651.322	28.2	981.599	28.2	1267.74	28.2	1541.77																		364	27	364	47	364	53
28.22	112.805	28.22	402.907	28.22	662.322	28.22	991.599	28.22	1270.74	28.22	1544.77																		364.4	30	364.4	45	364.4	50
28.24	85.3046	28.24	389.157	28.24	645.322	28.24	1010.6	28.24	1272.74	28.24	1567.77																		364.8	18	364.8	53	364.8	48
28.26	104.471	28.26	389.157	28.26	654.322	28.26	974.599	28.26	1269.74	28.26	1545.77																		365.2	23	365.2	49	365.2	43
28.28	131.138	28.28	406.032	28.28	654.322	28.28	1019.6	28.28	1278.74	28.28	1551.77																		365.6	26	365.6	53	365.6	44
28.3	94.4712	28.3	410.407	28.3	645.322	28.3	997.599	28.3	1276.74	28.3	1552.77																		366	41	366	41	366	50
28.32	116.138	28.32	400.407	28.32	649.322	28.32	979.599	28.32	1267.74	28.32	1568.77																		366.4	31	366.4	55	366.4	40
28.34	115.305	28.34	387.907	28.34	656.322	28.34	997.599	28.34	1275.74	28.34	1545.77																		366.8	31	366.8	60	366.8	41
28.36	99.4712	28.36	386.657	28.36	647.322	28.36	998.599	28.36	1269.74	28.36	1552.77																		367.2	33	367.2	51	367.2	41
28.38	121.138	28.38	391.657	28.38	644.322	28.38	999.599	28.38	1277.74	28.38	1546.77																		367.6	32	367.6	52	367.6	47
28.4	119.471	28.4	402.282	28.4	650.322	28.4	985.599	28.4	1282.74	28.4	1544.77																		368	31	368	46	368	48
28.42	103.638	28.42	391.657	28.42	649.322	28.42	982.599	28.42	1278.74	28.42	1547.77																		368.4	31	368.4	51	368.4	38
28.44	102.805	28.44	386.032	28.44	645.322	28.44	1002.6	28.44	1282.74	28.44	1554.77																		368.8	31	368.8	47	368.8	43
28.46	117.805	28.46	389.157	28.46	656.322	28.46	995.599	28.46	1274.74	28.46	1546.77																		369.2	28	369.2	51	369.2	57
28.48	76.9712	28.48	398.532	28.48	664.322	28.48	990.599	28.48	1275.74	28.48	1559.77																		369.6	26	369.6	47	369.6	41
28.5	114.471	28.5	394.157	28.5	635.322	28.5	1011.6	28.5	1290.74	28.5	1561.77																		370	32	370	53	370	46
28.52	85.3046	28.52	397.907	28.52	653.322	28.52	1005.6	28.52	1268.74	28.52	1557.77																		370.4	34	370.4	41	370.4	55
28.54	107.805	28.54	399.782	28.54	662.322	28.54	978.599	28.54	1282.74	28.54	1546.77																		370.8	36	370.8	45	370.8	46
28.56	90.3046	28.56	384.782	28.56	657.322	28.56	1002.6	28.56	1280.74	28.56	1555.77																		371.2	38	371.2	54	371.2	43
28.58	98.6379	28.58	399.157	28.58	657.322	28.58	996.599	28.58	1274.74	28.58	1548.77																		371.6	35	371.6	52	371.6	46
28.6	96.1379	28.6	387.282	28.6	647.322	28.6	992.599	28.6	1286.74	28.6	1546.77																		372	31	372	50	372	48
28.62	100.305	28.62	394.157	28.62	668.322	28.62	993.599	28.62	1276.74	28.62	1560.77																		372.4	33	372.4	50	372.4	43
28.64	99.4712	28.64	397.907	28.64	661.322	28.64	999.599	28.64	1285.74	28.64	1573.77																		372.8	37	372.8	48	372.8	44
28.66	98.6379	28.66	387.282	28.66	658.322	28.66	991.599	28.66	1279.74	28.66	1552.77																		373.2	34	373.2	44	373.2	45
28.68	61.9712	28.68	397.907	28.68	643.322	28.68	1003.6	28.68	1272.74	28.68	1547.77																		373.6	33	373.6	39	373.6	45
28.7	106.971	28.7	401.657	28.7	641.322	28.7	996.599	28.7	1289.74	28.7	1560.77																		374	35	374	52	374	45
28.72	96.1379	28.72	394.782	28.72	650.322	28.72	978.599	28.72	1274.74	28.72	1545.77																		374.4	24	374.4	47	374.4	46
28.74	110.305	28.74	401.657	28.74	651.322	28.74	1000.6	28.74	1278.74	28.74	1557.77																		374.8	31	374.8	51	374.8	50
28.76	110.305	28.76	401.032	28.76	660.322	28.76	992.599	28.76	1282.74	28.76	1551.77																		375.2	29	375.2	50	375.2	48
28.78	104.471	28.78	399.782	28.78	648.322	28.78	996.599	28.78	1275.74	28.78	1546.77																		375.6	27	375.6	49	375.6	44
28.8	114.471	28.8	393.532	28.8	643.322	28.8	983.599	28.8	1274.74	28.8	1551.77																		376	28	376	54	376	50
28.82	105.305	28.82	391.032	28.82	656.322	28.82	1001.6	28.82	1274.74	28.82	1547.77																		376.4	30	376.4	46	376.4	49
28.84	106.138	28.84	401.657	28.84	653.322	28.84	999.599	28.84	1267.74	28.84	1553.77																		376.8	22	376.8	47	376.8	52
28.86	84.4712	28.86	409.157	28.86	668.322	28.86	995.599	28.86	1282.74	28.86	1567.77																		377.2	26	377.2	48	377.2	58
28.88	96.9712	28.88	397.282	28.88	657.322	28.88	980.599	28.88	1289.74	28.88	1550.77																		377.6	27	377.6	51	377.6	56
28.9	128.638	28.9	398.532	28.9	658.322	28.9	992.599	28.9	1284.74	28.9	1559.77																		378	32	378	47	378	41
28.92	111.138	28.92	402.907	28.92	651.322	28.92	997.599	28.92	1285.74	28.92	1547.77																		378.4	30	378.4	47	378.4	44
28.94	119.471	28.94	399.782	28.94	651.322	28.94	1003.6	28.94	1265.74	28.94	1544.77																		378.8	25	378.8	47	378.8	44
28.96	70.3046	28.96	400.407	28.96	656.322	28.96	999.599	28.96	1282.74	28.96	1549.77																		379.2	30	379.2	52	379.2	43
28.98	98.6379	28.98	393.532	28.98	645.322	28.98	1008.6	28.98	1279.74	28.98	1554.77																		379.6	31	379.6	56	379.6	47
29	62.8046	29	396.032	29	647.322	29	992.599	29	1286.74	29	1549.77																		380	26	380	43	380	43
29.02	101.138	29.02	396.032	29.02	640.322	29.02	977.599	29.02	1266.74	29.02	1569.77																		380.4	44	380.4	48	380.4	44
29.04	106.971	29.04	396.032	29.04	649.322	29.04	995.599	29.04	1283.74	29.04	1558.77																		380.8	27	380.8	43	380.8	41
29.06	102.805	29.06	404.157	29.06	660.322	29.06	1002.6	29.06	1296.74	29.06	1548.77																		381.2	36	381.2	49	381.2	49
29.08	81.9712	29.08	394.157	29.08	653.322	29.08	989.599	29.08	1266.74	29.08	1544.77																		381.6	31	381.6	50	381.6	41
29.1	121.138	29.1	401.657	29.1	661.322	29.1	996.599	29.1	1289.74	29.1	1547.77																		382	31	382	48	382	47
29.12	95.3046	29.12	390.407	29.12	653.322	29.12	994.599	29.12	1271.74	29.12	1560.77																		382.4	23	382.4	47	382.4	48
29.14	95.3046	29.14	400.407	29.14	651.322	29.14	994.599	29.14	1283.74	29.14	1551.77																		382.8	26	382.8	45	382.8	47
29.16	105.305	29.16	410.407	29.16	649.322	29.16	1002.6	29.16	1274.74	29.16	1554.77																		383.2	25	383.2	47	383.2	46
29.18	76.1379	29.18	387.282	29.18	658.322	29.18	999.599	29.18	1272.74	29.18	1547.77																		383.6	23	383.6	48	383.6	49
29.2	98.6379	29.2	396.657	29.2	649.322	29.2	993.599	29.2	1274.74	29.2	1558.77																		384	29	384	48	384	50
29.22	98.6379	29.22	391.657	29.22	646.322	29.22	992.599	29.22	1274.74	29.22	1550.77																		384.4	28	384.4	54	384.4	48
29.24	86.9712	29.24	385.407	29.24	658.322	29.24	1007.6	29.24	1280.74	29.24	1553.77																		384.8	36	384.8	49	384.8	47
29.26	118.638	29.26	400.407	29.26	662.322	29.26	989.599	29.26	1285.74	29.26	1547.77																		385.2	22	385.2	49	385.2	40
29.28	81.9712	29.28	394.157	29.28	648.322	29.28	986.599	29.28	1276.74	29.28	1547.77																		385.6	27	385.6	50	385.6	48
29.3	81.9712	29.3	400.407	29.3	644.322	29.3	1002.6	29.3	1265.74	29.3	1539.77																		386	27	386	47	386	41
29.32	82.8046	29.32	409.782	29.32	647.322	29.32	994.599	29.32	1264.74	29.32	1570.77																		386.4	32	386.4	49	386.4	37
29.34	95.3046	29.34	397.907	29.34	656.322	29.34	972.599	29.34	1274.74	29.34	1560.77																		386.8	23	386.8	54	386.8	45
29.36	104.471	29.36	391.657	29.36	646.322	29.36	992.599	29.36	1275.74	29.36	1556.77																		387.2	26	387.2	53	387.2	41
29.38	81.1379	29.38	397.282	29.38	649.322	29.38	989.599	29.38	1276.74	29.38	1561.77																		387.6	32	387.6	50	387.6	49
29.4	94.4712	29.4	397.907	29.4	653.322	29.4	974.599	29.4	1277.74	29.4	1559.77																		388	47	388	43	388	45
29.42	86.1379	29.42	407.282	29.42	633.322	29.42	980.599	29.42	1270.74	29.42	1561.77																		388.4	39	388.4	50	388.4	40
29.44	104.471	29.44	384.157	29.44	646.322	29.44	1001.6	29.44	1270.74	29.44	1556.77																		388.8	29	388.8	57	388.8	44
29.46	86.9712	29.46	387.282	29.46	660.322	29.46	985.599	29.46	1272.74	29.46	1544.77																		389.2	27	389.2	50	389.2	48
29.48	116.138	29.48	394.782	29.48	641.322	29.48	989.599	29.48	1273.74	29.48	1547.77																		389.6	27	389.6	46	389.6	47
29.5	104.471	29.5	411.657	29.5	651.322	29.5	1010.6	29.5	1272.74	29.5	1549.77																		390	37	390	51	390	45
29.52	73.6379	29.52	381.032	29.52	653.322	29.52	998.599	29.52	1295.74	29.52	1560.77																		390.4	31	390.4	54	390.4	45
29.54	86.9712	29.54	400.407	29.54	660.322	29.54	1015.6	29.54	1274.74	29.54	1541.77																		390.8	32	390.8	45	390.8	43
29.56	96.9712	29.56	399.782	29.56	657.322	29.56	988.599	29.56	1274.74	29.56	1537.77																		391.2	40	391.2	41	391.2	47
29.58	74.4712	29.58	388.532	29.58	651.322	29.58	986.599	29.58	1298.74	29.58	1545.77																		391.6	34	391.6	40	391.6	38
29.6	116.971	29.6	393.532	29.6	659.322	29.6	1003.6	29.6	1288.74	29.6	1555.77																		392	37	392	46	392	50
29.62	122.805	29.62	390.407	29.62	638.322	29.62	1001.6	29.62	1277.74	29.62	1561.77																		392.4	28	392.4	54	392.4	42
29.64	107.805	29.64	397.282	29.64	673.322	29.64	973.599	29.64	1291.74	29.64	1539.77																		392.8	20	392.8	51	392.8	45
29.66	102.805	29.66	402.907	29.66	647.322	29.66	1015.6	29.66	1283.74	29.66	1535.77																		393.2	26	393.2	51	393.2	41
29.68	81.9712	29.68	416.032	29.68	660.322	29.68	1001.6	29.68	1265.74	29.68	1562.77																		393.6	31	393.6	50	393.6	43
29.7	105.305	29.7	390.407	29.7	641.322	29.7	993.599	29.7	1268.74	29.7	1554.77																		394	25	394	54	394	45
29.72	84.4712	29.72	403.532	29.72	649.322	29.72	997.599	29.72	1275.74	29.72	1552.77																		394.4	30	394.4	42	394.4	37
29.74	83.6379	29.74	396.657	29.74	646.322	29.74	993.599	29.74	1277.74	29.74	1544.77																		394.8	36	394.8	43	394.8	43
29.76	95.3046	29.76	396.032	29.76	636.322	29.76	970.599	29.76	1277.74	29.76	1562.77																		395.2	24	395.2	48	395.2	49
29.78	93.6379	29.78	407.282	29.78	654.322	29.78	993.599	29.78	1280.74	29.78	1531.77																		395.6	20	395.6	54	395.6	51
29.8	109.471	29.8	397.907	29.8	655.322	29.8	994.599	29.8	1275.74	29.8	1558.77																		396	21	396	49	396	43
29.82	96.9712	29.82	401.032	29.82	652.322	29.82	989.599	29.82	1285.74	29.82	1548.77																		396.4	28	396.4	49	396.4	43
29.84	116.971	29.84	386.657	29.84	639.322	29.84	996.599	29.84	1269.74	29.84	1553.77																		396.8	46	396.8	51	396.8	42
29.86	87.8046	29.86	386.657	29.86	660.322	29.86	990.599	29.86	1273.74	29.86	1555.77																		397.2	32	397.2	49	397.2	45
29.88	95.3046	29.88	388.532	29.88	639.322	29.88	993.599	29.88	1280.74	29.88	1553.77																		397.6	20	397.6	44	397.6	52
29.9	103.638	29.9	392.282	29.9	671.322	29.9	1008.6	29.9	1270.74	29.9	1572.77																		398	35	398	52	398	40
29.92	124.471	29.92	401.657	29.92	656.322	29.92	1019.6	29.92	1282.74	29.92	1552.77																		398.4	23	398.4	46	398.4	43
29.94	77.8046	29.94	391.032	29.94	647.322	29.94	991.599	29.94	1276.74	29.94	1548.77																		398.8	22	398.8	55	398.8	47
29.96	111.138	29.96	388.532	29.96	656.322	29.96	996.599	29.96	1278.74	29.96	1553.77																		399.2	27	399.2	52	399.2	45
29.98	126.138	29.98	404.782	29.98	655.322	29.98	999.599	29.98	1285.74	29.98	1548.77																		399.6	39	399.6	52	399.6	39
30	83.6379	30	395.407	30	654.322	30	996.599	30	1297.74	30	1538.77																		400	33	400	47	400	44
30.02	87.8046	30.02	393.532	30.02	657.322	30.02	989.599	30.02	1280.74	30.02	1544.77																		400.4	20	400.4	47	400.4	47
30.04	121.138	30.04	389.782	30.04	647.322	30.04	992.599	30.04	1274.74	30.04	1541.77																		400.8	22	400.8	49	400.8	43
30.06	106.138	30.06	399.782	30.06	669.322	30.06	989.599	30.06	1279.74	30.06	1556.77																		401.2	16	401.2	45	401.2	39
30.08	94.4712	30.08	389.157	30.08	643.322	30.08	999.599	30.08	1274.74	30.08	1556.77																		401.6	35	401.6	52	401.6	53
30.1	121.971	30.1	409.157	30.1	660.322	30.1	1002.6	30.1	1273.74	30.1	1547.77																		402	29	402	52	402	46
30.12	85.3046	30.12	397.907	30.12	660.322	30.12	978.599	30.12	1269.74	30.12	1561.77																		402.4	26	402.4	49	402.4	44
30.14	95.3046	30.14	399.157	30.14	662.322	30.14	992.599	30.14	1284.74	30.14	1541.77																		402.8	25	402.8	53	402.8	44
30.16	77.8046	30.16	412.282	30.16	642.322	30.16	964.599	30.16	1276.74	30.16	1540.77																		403.2	26	403.2	55	403.2	45
30.18	105.305	30.18	400.407	30.18	653.322	30.18	983.599	30.18	1273.74	30.18	1547.77																		403.6	38	403.6	44	403.6	46
30.2	96.9712	30.2	396.657	30.2	659.322	30.2	999.599	30.2	1273.74	30.2	1558.77																		404	27	404	48	404	44
30.22	98.6379	30.22	412.282	30.22	658.322	30.22	988.599	30.22	1276.74	30.22	1540.77																		404.4	26	404.4	42	404.4	41
30.24	88.6379	30.24	407.907	30.24	666.322	30.24	997.599	30.24	1277.74	30.24	1553.77																		404.8	30	404.8	50	404.8	41
30.26	90.3046	30.26	401.657	30.26	659.322	30.26	993.599	30.26	1276.74	30.26	1550.77																		405.2	30	405.2	46	405.2	47
30.28	89.4712	30.28	391.657	30.28	659.322	30.28	982.599	30.28	1287.74	30.28	1551.77																		405.6	42	405.6	52	405.6	46
30.3	102.805	30.3	391.657	30.3	666.322	30.3	1002.6	30.3	1286.74	30.3	1553.77																		406	28	406	45	406	39
30.32	84.4712	30.32	392.282	30.32	654.322	30.32	989.599	30.32	1271.74	30.32	1550.77																		406.4	29	406.4	40	406.4	46
30.34	98.6379	30.34	402.282	30.34	649.322	30.34	969.599	30.34	1266.74	30.34	1539.77																		406.8	27	406.8	50	406.8	45
30.36	86.1379	30.36	402.907	30.36	654.322	30.36	989.599	30.36	1288.74	30.36	1558.77																		407.2	25	407.2	50	407.2	43
30.38	86.9712	30.38	390.407	30.38	651.322	30.38	995.599	30.38	1279.74	30.38	1548.77																		407.6	26	407.6	41	407.6	42
30.4	91.1379	30.4	399.157	30.4	650.322	30.4	973.599	30.4	1266.74	30.4	1541.77																		408	33	408	43	408	41
30.42	101.971	30.42	399.157	30.42	661.322	30.42	998.599	30.42	1263.74	30.42	1553.77																		408.4	15	408.4	47	408.4	42
30.44	101.971	30.44	392.282	30.44	661.322	30.44	987.599	30.44	1280.74	30.44	1547.77																		408.8	31	408.8	51	408.8	46
30.46	106.971	30.46	402.282	30.46	649.322	30.46	977.599	30.46	1271.74	30.46	1549.77																		409.2	38	409.2	58	409.2	53
30.48	104.471	30.48	391.032	30.48	653.322	30.48	992.599	30.48	1277.74	30.48	1551.77																		409.6	27	409.6	50	409.6	48
30.5	91.1379	30.5	394.782	30.5	663.322	30.5	999.599	30.5	1269.74	30.5	1545.77																		410	33	410	53	410	41
30.52	100.305	30.52	394.782	30.52	637.322	30.52	977.599	30.52	1274.74	30.52	1547.77																		410.4	22	410.4	45	410.4	42
30.54	90.3046	30.54	404.157	30.54	653.322	30.54	992.599	30.54	1284.74	30.54	1545.77																		410.8	23	410.8	45	410.8	49
30.56	114.471	30.56	386.032	30.56	659.322	30.56	987.599	30.56	1278.74	30.56	1548.77																		411.2	28	411.2	48	411.2	43
30.58	98.6379	30.58	387.907	30.58	656.322	30.58	985.599	30.58	1275.74	30.58	1554.77																		411.6	34	411.6	47	411.6	47
30.6	84.4712	30.6	398.532	30.6	658.322	30.6	992.599	30.6	1278.74	30.6	1545.77																		412	31	412	48	412	44
30.62	92.8046	30.62	388.532	30.62	649.322	30.62	985.599	30.62	1272.74	30.62	1557.77																		412.4	33	412.4	47	412.4	45
30.64	83.6379	30.64	397.907	30.64	663.322	30.64	988.599	30.64	1265.74	30.64	1566.77																		412.8	29	412.8	50	412.8	49
30.66	98.6379	30.66	392.907	30.66	654.322	30.66	989.599	30.66	1282.74	30.66	1557.77																		413.2	41	413.2	49	413.2	44
30.68	76.1379	30.68	383.532	30.68	657.322	30.68	1000.6	30.68	1284.74	30.68	1552.77																		413.6	19	413.6	48	413.6	43
30.7	104.471	30.7	408.532	30.7	637.322	30.7	989.599	30.7	1282.74	30.7	1552.77																		414	29	414	52	414	37
30.72	93.6379	30.72	384.782	30.72	654.322	30.72	1004.6	30.72	1289.74	30.72	1543.77																		414.4	29	414.4	46	414.4	45
30.74	97.8046	30.74	403.532	30.74	659.322	30.74	995.599	30.74	1273.74	30.74	1550.77																		414.8	32	414.8	55	414.8	36
30.76	102.805	30.76	396.032	30.76	645.322	30.76	981.599	30.76	1278.74	30.76	1547.77																		415.2	21	415.2	48	415.2	47
30.78	93.6379	30.78	397.282	30.78	665.322	30.78	1005.6	30.78	1269.74	30.78	1551.77																		415.6	26	415.6	53	415.6	39
30.8	103.638	30.8	379.782	30.8	647.322	30.8	1004.6	30.8	1269.74	30.8	1550.77																		416	38	416	48	416	42
30.82	89.4712	30.82	397.282	30.82	649.322	30.82	1005.6	30.82	1274.74	30.82	1546.77																		416.4	38	416.4	46	416.4	40
30.84	100.305	30.84	399.782	30.84	642.322	30.84	991.599	30.84	1284.74	30.84	1553.77																		416.8	38	416.8	36	416.8	44
30.86	103.638	30.86	388.532	30.86	652.322	30.86	983.599	30.86	1282.74	30.86	1551.77																		417.2	27	417.2	48	417.2	41
30.88	101.138	30.88	394.782	30.88	649.322	30.88	992.599	30.88	1269.74	30.88	1543.77																		417.6	27	417.6	43	417.6	43
30.9	112.805	30.9	402.282	30.9	651.322	30.9	975.599	30.9	1268.74	30.9	1561.77																		418	29	418	49	418	47
30.92	95.3046	30.92	408.532	30.92	651.322	30.92	987.599	30.92	1274.74	30.92	1540.77																		418.4	32	418.4	48	418.4	38
30.94	96.1379	30.94	396.657	30.94	648.322	30.94	979.599	30.94	1272.74	30.94	1553.77																		418.8	35	418.8	49	418.8	44
30.96	98.6379	30.96	386.032	30.96	647.322	30.96	1007.6	30.96	1269.74	30.96	1547.77																		419.2	26	419.2	47	419.2	44
30.98	84.4712	30.98	395.407	30.98	664.322	30.98	979.599	30.98	1280.74	30.98	1563.77																		419.6	25	419.6	49	419.6	41
31	104.471	31	389.782	31	655.322	31	968.599	31	1277.74	31	1551.77																		420	28	420	42	420	47
31.02	87.8046	31.02	392.282	31.02	648.322	31.02	1001.6	31.02	1277.74	31.02	1548.77																		420.4	30	420.4	50	420.4	39
31.04	93.6379	31.04	397.282	31.04	657.322	31.04	989.599	31.04	1289.74	31.04	1554.77																		420.8	42	420.8	49	420.8	50
31.06	75.3046	31.06	401.032	31.06	677.322	31.06	992.599	31.06	1292.74	31.06	1551.77																		421.2	28	421.2	42	421.2	48
31.08	101.138	31.08	382.907	31.08	657.322	31.08	980.599	31.08	1275.74	31.08	1555.77																		421.6	22	421.6	42	421.6	47
31.1	86.9712	31.1	394.157	31.1	648.322	31.1	979.599	31.1	1270.74	31.1	1542.77																		422	24	422	44	422	48
31.12	74.4712	31.12	393.532	31.12	652.322	31.12	1005.6	31.12	1268.74	31.12	1551.77																		422.4	31	422.4	44	422.4	41
31.14	117.805	31.14	391.657	31.14	637.322	31.14	985.599	31.14	1279.74	31.14	1549.77																		422.8	38	422.8	47	422.8	49
31.16	81.1379	31.16	394.157	31.16	652.322	31.16	994.599	31.16	1274.74	31.16	1555.77																		423.2	32	423.2	55	423.2	39
31.18	91.1379	31.18	398.532	31.18	662.322	31.18	986.599	31.18	1274.74	31.18	1539.77																		423.6	28	423.6	43	423.6	42
31.2	81.9712	31.2	387.907	31.2	649.322	31.2	983.599	31.2	1273.74	31.2	1554.77																		424	26	424	45	424	46
31.22	91.9712	31.22	394.782	31.22	654.322	31.22	981.599	31.22	1273.74	31.22	1550.77																		424.4	31	424.4	50	424.4	42
31.24	87.8046	31.24	392.907	31.24	653.322	31.24	981.599	31.24	1272.74	31.24	1548.77																		424.8	18	424.8	48	424.8	40
31.26	99.4712	31.26	397.282	31.26	647.322	31.26	1001.6	31.26	1274.74	31.26	1543.77																		425.2	27	425.2	52	425.2	43
31.28	97.8046	31.28	386.657	31.28	655.322	31.28	989.599	31.28	1275.74	31.28	1543.77																		425.6	32	425.6	48	425.6	38
31.3	101.971	31.3	390.407	31.3	661.322	31.3	993.599	31.3	1283.74	31.3	1530.77																		426	18	426	57	426	49
31.32	87.8046	31.32	391.032	31.32	649.322	31.32	983.599	31.32	1270.74	31.32	1549.77																		426.4	29	426.4	52	426.4	43
31.34	65.3046	31.34	402.282	31.34	654.322	31.34	988.599	31.34	1275.74	31.34	1542.77																		426.8	36	426.8	42	426.8	49
31.36	79.4712	31.36	401.032	31.36	644.322	31.36	974.599	31.36	1282.74	31.36	1536.77																		427.2	27	427.2	49	427.2	44
31.38	76.9712	31.38	395.407	31.38	649.322	31.38	1013.6	31.38	1278.74	31.38	1550.77																		427.6	32	427.6	49	427.6	44
31.4	82.8046	31.4	399.782	31.4	666.322	31.4	995.599	31.4	1272.74	31.4	1556.77																		428	33	428	47	428	48
31.42	97.8046	31.42	398.532	31.42	654.322	31.42	1007.6	31.42	1273.74	31.42	1539.77																		428.4	28	428.4	49	428.4	45
31.44	91.9712	31.44	397.907	31.44	656.322	31.44	1001.6	31.44	1264.74	31.44	1558.77																		428.8	28	428.8	47	428.8	45
31.46	81.9712	31.46	386.032	31.46	659.322	31.46	1001.6	31.46	1274.74	31.46	1552.77																		429.2	32	429.2	51	429.2	41
31.48	93.6379	31.48	388.532	31.48	663.322	31.48	1012.6	31.48	1274.74	31.48	1540.77																		429.6	22	429.6	55	429.6	48
31.5	112.805	31.5	390.407	31.5	659.322	31.5	988.599	31.5	1276.74	31.5	1543.77																		430	29	430	46	430	41
31.52	101.971	31.52	384.782	31.52	647.322	31.52	981.599	31.52	1278.74	31.52	1538.77																		430.4	27	430.4	46	430.4	40
31.54	104.471	31.54	391.032	31.54	635.322	31.54	978.599	31.54	1274.74	31.54	1558.77																		430.8	24	430.8	39	430.8	44
31.56	105.305	31.56	403.532	31.56	669.322	31.56	990.599	31.56	1270.74	31.56	1547.77																		431.2	28	431.2	44	431.2	40
31.58	94.4712	31.58	396.032	31.58	664.322	31.58	1002.6	31.58	1271.74	31.58	1546.77																		431.6	29	431.6	44	431.6	49
31.6	96.9712	31.6	394.157	31.6	646.322	31.6	980.599	31.6	1277.74	31.6	1561.77																		432	25	432	43	432	39
31.62	101.138	31.62	388.532	31.62	661.322	31.62	984.599	31.62	1275.74	31.62	1551.77																		432.4	22	432.4	50	432.4	41
31.64	89.4712	31.64	392.907	31.64	651.322	31.64	986.599	31.64	1274.74	31.64	1547.77																		432.8	28	432.8	46	432.8	45
31.66	107.805	31.66	393.532	31.66	667.322	31.66	998.599	31.66	1262.74	31.66	1550.77																		433.2	35	433.2	44	433.2	41
31.68	85.3046	31.68	384.782	31.68	646.322	31.68	976.599	31.68	1278.74	31.68	1542.77																		433.6	29	433.6	51	433.6	45
31.7	87.8046	31.7	399.782	31.7	653.322	31.7	972.599	31.7	1275.74	31.7	1550.77																		434	28	434	48	434	42
31.72	104.471	31.72	387.907	31.72	656.322	31.72	963.599	31.72	1281.74	31.72	1535.77																		434.4	33	434.4	51	434.4	39
31.74	125.305	31.74	401.032	31.74	659.322	31.74	990.599	31.74	1271.74	31.74	1560.77																		434.8	29	434.8	42	434.8	38
31.76	113.638	31.76	396.032	31.76	638.322	31.76	997.599	31.76	1275.74	31.76	1548.77																		435.2	33	435.2	43	435.2	41
31.78	117.805	31.78	401.032	31.78	648.322	31.78	992.599	31.78	1269.74	31.78	1541.77																		435.6	33	435.6	47	435.6	47
31.8	123.638	31.8	401.032	31.8	660.322	31.8	1012.6	31.8	1284.74	31.8	1545.77																		436	33	436	46	436	44
31.82	103.638	31.82	395.407	31.82	660.322	31.82	994.599	31.82	1263.74	31.82	1536.77																		436.4	46	436.4	46	436.4	44
31.84	94.4712	31.84	397.282	31.84	649.322	31.84	1007.6	31.84	1272.74	31.84	1553.77																		436.8	37	436.8	48	436.8	42
31.86	103.638	31.86	390.407	31.86	645.322	31.86	989.599	31.86	1278.74	31.86	1538.77																		437.2	36	437.2	50	437.2	47
31.88	96.9712	31.88	392.282	31.88	661.322	31.88	980.599	31.88	1280.74	31.88	1559.77																		437.6	34	437.6	43	437.6	41
31.9	96.9712	31.9	392.282	31.9	641.322	31.9	999.599	31.9	1280.74	31.9	1548.77																		438	29	438	47	438	44
31.92	113.638	31.92	399.782	31.92	660.322	31.92	991.599	31.92	1271.74	31.92	1547.77																		438.4	28	438.4	45	438.4	48
31.94	105.305	31.94	401.657	31.94	661.322	31.94	985.599	31.94	1273.74	31.94	1557.77																		438.8	18	438.8	52	438.8	37
31.96	96.1379	31.96	399.157	31.96	638.322	31.96	984.599	31.96	1278.74	31.96	1535.77																		439.2	30	439.2	50	439.2	44
31.98	86.1379	31.98	406.032	31.98	658.322	31.98	980.599	31.98	1280.74	31.98	1563.77																		439.6	26	439.6	42	439.6	46
32	123.638	32	392.282	32	660.322	32	987.599	32	1272.74	32	1542.77																		440	31	440	50	440	44
32.02	101.971	32.02	395.407	32.02	646.322	32.02	974.599	32.02	1275.74	32.02	1551.77																		440.4	26	440.4	42	440.4	45
32.04	91.1379	32.04	394.157	32.04	649.322	32.04	988.599	32.04	1283.74	32.04	1540.77																		440.8	36	440.8	44	440.8	44
32.06	103.638	32.06	392.282	32.06	645.322	32.06	1000.6	32.06	1278.74	32.06	1536.77																		441.2	33	441.2	47	441.2	40
32.08	113.638	32.08	411.657	32.08	669.322	32.08	992.599	32.08	1282.74	32.08	1540.77																		441.6	21	441.6	49	441.6	45
32.1	114.471	32.1	402.282	32.1	661.322	32.1	987.599	32.1	1281.74	32.1	1544.77																		442	20	442	47	442	45
32.12	105.305	32.12	404.782	32.12	653.322	32.12	1009.6	32.12	1282.74	32.12	1546.77																		442.4	34	442.4	42	442.4	45
32.14	108.638	32.14	407.282	32.14	658.322	32.14	1010.6	32.14	1283.74	32.14	1556.77																		442.8	27	442.8	52	442.8	46
32.16	129.471	32.16	399.157	32.16	669.322	32.16	1014.6	32.16	1285.74	32.16	1547.77																		443.2	35	443.2	43	443.2	50
32.18	116.971	32.18	405.407	32.18	658.322	32.18	983.599	32.18	1286.74	32.18	1548.77																		443.6	37	443.6	43	443.6	38
32.2	86.9712	32.2	407.282	32.2	656.322	32.2	990.599	32.2	1286.74	32.2	1535.77																		444	37	444	40	444	42
32.22	141.971	32.22	387.907	32.22	662.322	32.22	994.599	32.22	1276.74	32.22	1566.77																		444.4	20	444.4	50	444.4	42
32.24	111.971	32.24	403.532	32.24	670.322	32.24	996.599	32.24	1278.74	32.24	1542.77																		444.8	34	444.8	45	444.8	47
32.26	111.138	32.26	397.282	32.26	664.322	32.26	993.599	32.26	1279.74	32.26	1557.77																		445.2	30	445.2	47	445.2	44
32.28	125.305	32.28	407.907	32.28	668.322	32.28	980.599	32.28	1272.74	32.28	1563.77																		445.6	33	445.6	51	445.6	38
32.3	154.471	32.3	396.657	32.3	655.322	32.3	1003.6	32.3	1282.74	32.3	1542.77																		446	29	446	45	446	41
32.32	113.638	32.32	411.657	32.32	678.322	32.32	999.599	32.32	1274.74	32.32	1550.77																		446.4	21	446.4	48	446.4	43
32.34	103.638	32.34	411.032	32.34	677.322	32.34	976.599	32.34	1285.74	32.34	1549.77																		446.8	32	446.8	46	446.8	43
32.36	147.805	32.36	430.407	32.36	674.322	32.36	988.599	32.36	1281.74	32.36	1559.77																		447.2	25	447.2	52	447.2	44
32.38	142.805	32.38	403.532	32.38	689.322	32.38	1009.6	32.38	1283.74	32.38	1550.77																		447.6	31	447.6	53	447.6	44
32.4	155.305	32.4	414.157	32.4	698.322	32.4	1004.6	32.4	1279.74	32.4	1551.77																		448	34	448	43	448	42
32.42	147.805	32.42	419.782	32.42	677.322	32.42	988.599	32.42	1286.74	32.42	1549.77																		448.4	22	448.4	44	448.4	46
32.44	141.971	32.44	418.532	32.44	679.322	32.44	996.599	32.44	1287.74	32.44	1544.77																		448.8	40	448.8	46	448.8	41
32.46	136.971	32.46	412.907	32.46	688.322	32.46	995.599	32.46	1283.74	32.46	1561.77																		449.2	21	449.2	50	449.2	50
32.48	173.638	32.48	425.407	32.48	680.322	32.48	997.599	32.48	1280.74	32.48	1549.77																		449.6	34	449.6	49	449.6	46
32.5	152.805	32.5	422.282	32.5	690.322	32.5	1007.6	32.5	1295.74	32.5	1568.77																		450	25	450	46	450	40
32.52	189.471	32.52	430.407	32.52	682.322	32.52	1004.6	32.52	1294.74	32.52	1554.77																		450.4	26	450.4	45	450.4	52
32.54	186.971	32.54	448.532	32.54	677.322	32.54	988.599	32.54	1283.74	32.54	1541.77																		450.8	26	450.8	44	450.8	52
32.56	191.971	32.56	455.407	32.56	679.322	32.56	1005.6	32.56	1283.74	32.56	1553.77																		451.2	27	451.2	51	451.2	39
32.58	238.638	32.58	446.657	32.58	686.322	32.58	996.599	32.58	1283.74	32.58	1555.77																		451.6	16	451.6	50	451.6	45
32.6	241.138	32.6	447.907	32.6	688.322	32.6	1014.6	32.6	1284.74	32.6	1562.77																		452	24	452	52	452	41
32.62	261.138	32.62	464.782	32.62	686.322	32.62	995.599	32.62	1298.74	32.62	1569.77																		452.4	25	452.4	48	452.4	41
32.64	296.971	32.64	455.407	32.64	694.322	32.64	1023.6	32.64	1293.74	32.64	1558.77																		452.8	31	452.8	53	452.8	46
32.66	321.138	32.66	459.782	32.66	687.322	32.66	1004.6	32.66	1276.74	32.66	1561.77																		453.2	31	453.2	46	453.2	44
32.68	284.471	32.68	463.532	32.68	677.322	32.68	1022.6	32.68	1266.74	32.68	1546.77																		453.6	30	453.6	52	453.6	43
32.7	318.638	32.7	469.157	32.7	699.322	32.7	1007.6	32.7	1289.74	32.7	1569.77																		454	29	454	40	454	41
32.72	347.805	32.72	487.282	32.72	684.322	32.72	989.599	32.72	1286.74	32.72	1554.77																		454.4	18	454.4	47	454.4	52
32.74	316.138	32.74	493.532	32.74	695.322	32.74	1013.6	32.74	1294.74	32.74	1556.77																		454.8	28	454.8	48	454.8	46
32.76	307.805	32.76	487.282	32.76	699.322	32.76	1013.6	32.76	1292.74	32.76	1548.77																		455.2	32	455.2	46	455.2	43
32.78	320.305	32.78	487.282	32.78	678.322	32.78	1013.6	32.78	1286.74	32.78	1550.77																		455.6	35	455.6	44	455.6	46
32.8	313.638	32.8	466.657	32.8	689.322	32.8	998.599	32.8	1297.74	32.8	1561.77																		456	32	456	41	456	48
32.82	296.971	32.82	487.907	32.82	676.322	32.82	999.599	32.82	1296.74	32.82	1560.77																		456.4	37	456.4	44	456.4	40
32.84	301.971	32.84	475.407	32.84	675.322	32.84	1016.6	32.84	1288.74	32.84	1557.77																		456.8	31	456.8	46	456.8	44
32.86	289.471	32.86	502.907	32.86	696.322	32.86	1003.6	32.86	1288.74	32.86	1561.77																		457.2	29	457.2	45	457.2	37
32.88	311.138	32.88	487.907	32.88	680.322	32.88	1003.6	32.88	1293.74	32.88	1547.77																		457.6	34	457.6	45	457.6	43
32.9	291.138	32.9	491.657	32.9	706.322	32.9	1024.6	32.9	1300.74	32.9	1560.77																		458	30	458	44	458	40
32.92	242.805	32.92	496.032	32.92	695.322	32.92	1009.6	32.92	1300.74	32.92	1567.77																		458.4	24	458.4	42	458.4	37
32.94	245.305	32.94	497.907	32.94	706.322	32.94	1016.6	32.94	1297.74	32.94	1544.77																		458.8	39	458.8	49	458.8	49
32.96	292.805	32.96	481.657	32.96	707.322	32.96	1030.6	32.96	1290.74	32.96	1544.77																		459.2	24	459.2	43	459.2	41
32.98	283.638	32.98	483.532	32.98	690.322	32.98	1038.6	32.98	1292.74	32.98	1556.77																		459.6	23	459.6	46	459.6	44
33	288.638	33	478.532	33	739.322	33	1037.6	33	1293.74	33	1552.77																		460	27	460	49	460	46
33.02	291.138	33.02	462.282	33.02	727.322	33.02	1039.6	33.02	1296.74	33.02	1554.77																		460.4	24	460.4	54	460.4	46
33.04	271.138	33.04	480.407	33.04	710.322	33.04	1019.6	33.04	1301.74	33.04	1562.77																		460.8	23	460.8	50	460.8	46
33.06	311.138	33.06	491.032	33.06	713.322	33.06	1011.6	33.06	1276.74	33.06	1559.77																		461.2	22	461.2	43	461.2	43
33.08	291.138	33.08	488.532	33.08	746.322	33.08	1016.6	33.08	1288.74	33.08	1558.77																		461.6	26	461.6	54	461.6	50
33.1	313.638	33.1	508.532	33.1	733.322	33.1	1011.6	33.1	1296.74	33.1	1546.77																		462	37	462	41	462	42
33.12	320.305	33.12	469.782	33.12	719.322	33.12	1021.6	33.12	1305.74	33.12	1540.77																		462.4	28	462.4	50	462.4	43
33.14	345.305	33.14	495.407	33.14	709.322	33.14	1018.6	33.14	1299.74	33.14	1553.77																		462.8	30	462.8	41	462.8	43
33.16	331.138	33.16	501.657	33.16	732.322	33.16	1064.6	33.16	1304.74	33.16	1552.77																		463.2	28	463.2	49	463.2	45
33.18	324.471	33.18	492.907	33.18	722.322	33.18	1022.6	33.18	1301.74	33.18	1558.77																		463.6	32	463.6	46	463.6	44
33.2	327.805	33.2	520.407	33.2	742.322	33.2	1047.6	33.2	1322.74	33.2	1552.77																		464	34	464	43	464	44
33.22	314.471	33.22	520.407	33.22	745.322	33.22	998.599	33.22	1306.74	33.22	1568.77																		464.4	26	464.4	52	464.4	38
33.24	341.138	33.24	508.532	33.24	733.322	33.24	1044.6	33.24	1287.74	33.24	1561.77																		464.8	31	464.8	48	464.8	40
33.26	326.138	33.26	516.657	33.26	736.322	33.26	1020.6	33.26	1291.74	33.26	1553.77																		465.2	28	465.2	54	465.2	40
33.28	323.638	33.28	510.407	33.28	747.322	33.28	1029.6	33.28	1296.74	33.28	1544.77																		465.6	33	465.6	43	465.6	53
33.3	310.305	33.3	542.907	33.3	749.322	33.3	1015.6	33.3	1287.74	33.3	1568.77																		466	31	466	49	466	44
33.32	291.138	33.32	534.157	33.32	723.322	33.32	1018.6	33.32	1290.74	33.32	1567.77																		466.4	35	466.4	41	466.4	41
33.34	344.471	33.34	557.907	33.34	740.322	33.34	1031.6	33.34	1295.74	33.34	1549.77																		466.8	23	466.8	46	466.8	44
33.36	336.971	33.36	538.532	33.36	719.322	33.36	1031.6	33.36	1295.74	33.36	1557.77																		467.2	30	467.2	40	467.2	45
33.38	348.638	33.38	524.782	33.38	733.322	33.38	1034.6	33.38	1288.74	33.38	1555.77																		467.6	21	467.6	46	467.6	43
33.4	310.305	33.4	556.032	33.4	742.322	33.4	1049.6	33.4	1298.74	33.4	1547.77																		468	28	468	45	468	40
33.42	324.471	33.42	552.282	33.42	736.322	33.42	1046.6	33.42	1297.74	33.42	1543.77																		468.4	27	468.4	59	468.4	42
33.44	310.305	33.44	549.782	33.44	721.322	33.44	1006.6	33.44	1286.74	33.44	1552.77																		468.8	37	468.8	41	468.8	47
33.46	334.471	33.46	534.157	33.46	748.322	33.46	1048.6	33.46	1306.74	33.46	1568.77																		469.2	35	469.2	45	469.2	41
33.48	378.638	33.48	546.657	33.48	736.322	33.48	1023.6	33.48	1304.74	33.48	1556.77																		469.6	31	469.6	46	469.6	44
33.5	341.971	33.5	556.657	33.5	720.322	33.5	1035.6	33.5	1276.74	33.5	1548.77																		470	25	470	40	470	42
33.52	325.305	33.52	556.657	33.52	720.322	33.52	1036.6	33.52	1297.74	33.52	1551.77																		470.4	32	470.4	41	470.4	52
33.54	319.471	33.54	534.157	33.54	731.322	33.54	1014.6	33.54	1287.74	33.54	1533.77																		470.8	32	470.8	51	470.8	43
33.56	323.638	33.56	514.782	33.56	723.322	33.56	1028.6	33.56	1293.74	33.56	1547.77																		471.2	35	471.2	47	471.2	40
33.58	311.971	33.58	526.032	33.58	712.322	33.58	1038.6	33.58	1303.74	33.58	1557.77																		471.6	29	471.6	42	471.6	48
33.6	296.138	33.6	520.407	33.6	709.322	33.6	1035.6	33.6	1286.74	33.6	1554.77																		472	36	472	40	472	50
33.62	294.471	33.62	526.032	33.62	722.322	33.62	1000.6	33.62	1290.74	33.62	1547.77																		472.4	20	472.4	52	472.4	46
33.64	319.471	33.64	531.657	33.64	710.322	33.64	1009.6	33.64	1291.74	33.64	1553.77																		472.8	25	472.8	44	472.8	50
33.66	279.471	33.66	506.032	33.66	688.322	33.66	1010.6	33.66	1288.74	33.66	1549.77																		473.2	25	473.2	48	473.2	50
33.68	268.638	33.68	512.907	33.68	696.322	33.68	1025.6	33.68	1288.74	33.68	1541.77																		473.6	23	473.6	49	473.6	39
33.7	285.305	33.7	531.032	33.7	681.322	33.7	1012.6	33.7	1284.74	33.7	1569.77																		474	30	474	43	474	41
33.72	275.305	33.72	521.032	33.72	697.322	33.72	1004.6	33.72	1281.74	33.72	1559.77																		474.4	34	474.4	43	474.4	41
33.74	272.805	33.74	494.782	33.74	692.322	33.74	1013.6	33.74	1285.74	33.74	1551.77																		474.8	34	474.8	51	474.8	47
33.76	255.305	33.76	490.407	33.76	685.322	33.76	998.599	33.76	1278.74	33.76	1556.77																		475.2	31	475.2	41	475.2	42
33.78	298.638	33.78	489.782	33.78	690.322	33.78	1011.6	33.78	1276.74	33.78	1543.77																		475.6	24	475.6	49	475.6	52
33.8	258.638	33.8	489.157	33.8	688.322	33.8	1011.6	33.8	1292.74	33.8	1545.77																		476	25	476	54	476	47
33.82	233.638	33.82	471.032	33.82	682.322	33.82	1027.6	33.82	1289.74	33.82	1565.77																		476.4	30	476.4	41	476.4	42
33.84	228.638	33.84	472.282	33.84	671.322	33.84	1006.6	33.84	1300.74	33.84	1554.77																		476.8	22	476.8	50	476.8	37
33.86	213.638	33.86	467.907	33.86	677.322	33.86	997.599	33.86	1279.74	33.86	1544.77																		477.2	26	477.2	41	477.2	41
33.88	228.638	33.88	456.032	33.88	681.322	33.88	997.599	33.88	1280.74	33.88	1558.77																		477.6	32	477.6	43	477.6	41
33.9	226.138	33.9	464.782	33.9	699.322	33.9	1016.6	33.9	1279.74	33.9	1548.77																		478	30	478	42	478	43
33.92	210.305	33.92	445.407	33.92	693.322	33.92	1014.6	33.92	1276.74	33.92	1543.77																		478.4	30	478.4	49	478.4	40
33.94	219.471	33.94	441.032	33.94	675.322	33.94	989.599	33.94	1279.74	33.94	1549.77																		478.8	33	478.8	46	478.8	39
33.96	183.638	33.96	444.157	33.96	675.322	33.96	1004.6	33.96	1289.74	33.96	1546.77																		479.2	33	479.2	52	479.2	39
33.98	181.971	33.98	432.907	33.98	665.322	33.98	988.599	33.98	1286.74	33.98	1565.77																		479.6	34	479.6	48	479.6	43
34	193.638	34	447.282	34	667.322	34	995.599	34	1265.74	34	1565.77																		480	28	480	43	480	42
34.02	192.805	34.02	434.157	34.02	664.322	34.02	1002.6	34.02	1269.74	34.02	1554.77																		480.4	22	480.4	46	480.4	43
34.04	219.471	34.04	426.657	34.04	669.322	34.04	1008.6	34.04	1284.74	34.04	1555.77																		480.8	26	480.8	48	480.8	42
34.06	186.971	34.06	437.282	34.06	672.322	34.06	1004.6	34.06	1283.74	34.06	1550.77																		481.2	24	481.2	48	481.2	41
34.08	178.638	34.08	416.032	34.08	667.322	34.08	1005.6	34.08	1286.74	34.08	1554.77																		481.6	28	481.6	51	481.6	45
34.1	173.638	34.1	423.532	34.1	679.322	34.1	1008.6	34.1	1269.74	34.1	1562.77																		482	20	482	53	482	50
34.12	176.971	34.12	416.657	34.12	668.322	34.12	1002.6	34.12	1270.74	34.12	1569.77																		482.4	31	482.4	47	482.4	42
34.14	144.471	34.14	418.532	34.14	663.322	34.14	1003.6	34.14	1276.74	34.14	1545.77																		482.8	24	482.8	46	482.8	48
34.16	158.638	34.16	418.532	34.16	666.322	34.16	992.599	34.16	1279.74	34.16	1550.77																		483.2	15	483.2	48	483.2	40
34.18	136.971	34.18	411.032	34.18	661.322	34.18	998.599	34.18	1287.74	34.18	1556.77																		483.6	35	483.6	47	483.6	34
34.2	151.138	34.2	416.657	34.2	667.322	34.2	995.599	34.2	1267.74	34.2	1554.77																		484	34	484	53	484	44
34.22	133.638	34.22	414.782	34.22	658.322	34.22	1002.6	34.22	1277.74	34.22	1557.77																		484.4	35	484.4	47	484.4	40
34.24	151.971	34.24	406.032	34.24	673.322	34.24	982.599	34.24	1272.74	34.24	1562.77																		484.8	31	484.8	46	484.8	38
34.26	141.971	34.26	412.907	34.26	659.322	34.26	997.599	34.26	1282.74	34.26	1553.77																		485.2	38	485.2	46	485.2	41
34.28	140.305	34.28	406.657	34.28	674.322	34.28	986.599	34.28	1289.74	34.28	1546.77																		485.6	27	485.6	47	485.6	35
34.3	128.638	34.3	398.532	34.3	651.322	34.3	1005.6	34.3	1280.74	34.3	1550.77																		486	29	486	48	486	46
34.32	147.805	34.32	401.032	34.32	671.322	34.32	992.599	34.32	1277.74	34.32	1558.77																		486.4	25	486.4	42	486.4	43
34.34	156.971	34.34	397.282	34.34	680.322	34.34	1006.6	34.34	1280.74	34.34	1555.77																		486.8	25	486.8	41	486.8	43
34.36	106.138	34.36	407.282	34.36	670.322	34.36	991.599	34.36	1274.74	34.36	1554.77																		487.2	24	487.2	47	487.2	40
34.38	129.471	34.38	396.032	34.38	658.322	34.38	989.599	34.38	1277.74	34.38	1546.77																		487.6	31	487.6	48	487.6	47
34.4	111.971	34.4	404.782	34.4	673.322	34.4	984.599	34.4	1279.74	34.4	1556.77																		488	22	488	46	488	48
34.42	125.305	34.42	419.782	34.42	675.322	34.42	994.599	34.42	1284.74	34.42	1550.77																		488.4	29	488.4	42	488.4	46
34.44	157.805	34.44	409.782	34.44	669.322	34.44	987.599	34.44	1274.74	34.44	1565.77																		488.8	33	488.8	43	488.8	48
34.46	117.805	34.46	408.532	34.46	668.322	34.46	987.599	34.46	1271.74	34.46	1559.77																		489.2	40	489.2	48	489.2	40
34.48	141.138	34.48	411.657	34.48	669.322	34.48	973.599	34.48	1292.74	34.48	1553.77																		489.6	28	489.6	42	489.6	35
34.5	110.305	34.5	404.782	34.5	650.322	34.5	980.599	34.5	1282.74	34.5	1559.77																		490	27	490	46	490	47
34.52	135.305	34.52	404.782	34.52	645.322	34.52	998.599	34.52	1289.74	34.52	1539.77																		490.4	23	490.4	45	490.4	40
34.54	128.638	34.54	402.907	34.54	656.322	34.54	985.599	34.54	1278.74	34.54	1570.77																		490.8	29	490.8	43	490.8	39
34.56	127.805	34.56	416.657	34.56	655.322	34.56	991.599	34.56	1261.74	34.56	1561.77																		491.2	22	491.2	43	491.2	45
34.58	139.471	34.58	413.532	34.58	666.322	34.58	990.599	34.58	1271.74	34.58	1553.77																		491.6	32	491.6	43	491.6	43
34.6	91.1379	34.6	399.782	34.6	669.322	34.6	991.599	34.6	1298.74	34.6	1552.77																		492	29	492	42	492	44
34.62	124.471	34.62	417.282	34.62	662.322	34.62	992.599	34.62	1274.74	34.62	1558.77																		492.4	29	492.4	45	492.4	42
34.64	124.471	34.64	392.282	34.64	661.322	34.64	988.599	34.64	1279.74	34.64	1539.77																		492.8	27	492.8	46	492.8	42
34.66	130.305	34.66	399.157	34.66	669.322	34.66	985.599	34.66	1279.74	34.66	1564.77																		493.2	26	493.2	45	493.2	43
34.68	123.638	34.68	396.657	34.68	670.322	34.68	989.599	34.68	1270.74	34.68	1553.77																		493.6	28	493.6	50	493.6	36
34.7	118.638	34.7	413.532	34.7	676.322	34.7	997.599	34.7	1280.74	34.7	1557.77																		494	28	494	45	494	42
34.72	127.805	34.72	406.657	34.72	656.322	34.72	1000.6	34.72	1279.74	34.72	1551.77																		494.4	24	494.4	46	494.4	42
34.74	125.305	34.74	410.407	34.74	657.322	34.74	995.599	34.74	1282.74	34.74	1566.77																		494.8	24	494.8	46	494.8	51
34.76	113.638	34.76	413.532	34.76	670.322	34.76	1018.6	34.76	1277.74	34.76	1568.77																		495.2	30	495.2	43	495.2	43
34.78	118.638	34.78	407.907	34.78	677.322	34.78	992.599	34.78	1299.74	34.78	1566.77																		495.6	29	495.6	46	495.6	38
34.8	166.138	34.8	408.532	34.8	665.322	34.8	989.599	34.8	1279.74	34.8	1573.77																		496	22	496	46	496	47
34.82	145.305	34.82	416.657	34.82	680.322	34.82	974.599	34.82	1287.74	34.82	1568.77																		496.4	17	496.4	48	496.4	43
34.84	118.638	34.84	411.032	34.84	664.322	34.84	1002.6	34.84	1283.74	34.84	1565.77																		496.8	23	496.8	52	496.8	38
34.86	125.305	34.86	415.407	34.86	677.322	34.86	1008.6	34.86	1275.74	34.86	1546.77																		497.2	30	497.2	46	497.2	44
34.88	132.805	34.88	409.157	34.88	669.322	34.88	1010.6	34.88	1279.74	34.88	1561.77																		497.6	29	497.6	45	497.6	48
34.9	134.471	34.9	412.282	34.9	667.322	34.9	1004.6	34.9	1282.74	34.9	1568.77																		498	29	498	42	498	50
34.92	118.638	34.92	402.282	34.92	670.322	34.92	1007.6	34.92	1289.74	34.92	1571.77																		498.4	30	498.4	44	498.4	44
34.94	134.471	34.94	402.282	34.94	678.322	34.94	1011.6	34.94	1284.74	34.94	1564.77																		498.8	23	498.8	42	498.8	42
34.96	132.805	34.96	415.407	34.96	672.322	34.96	992.599	34.96	1290.74	34.96	1566.77																		499.2	32	499.2	42	499.2	40
34.98	134.471	34.98	412.907	34.98	701.322	34.98	1004.6	34.98	1292.74	34.98	1582.77																		499.6	21	499.6	60	499.6	40
35	132.805	35	410.407	35	662.322	35	1008.6	35	1301.74	35	1588.77																		500	32	500	37	500	41
35.02	141.971	35.02	409.157	35.02	668.322	35.02	1035.6	35.02	1304.74	35.02	1559.77																		500.4	22	500.4	51	500.4	40
35.04	140.305	35.04	404.782	35.04	695.322	35.04	1012.6	35.04	1286.74	35.04	1579.77																		500.8	31	500.8	42	500.8	44
35.06	136.971	35.06	404.782	35.06	689.322	35.06	1020.6	35.06	1291.74	35.06	1585.77																		501.2	25	501.2	46	501.2	43
35.08	129.471	35.08	412.282	35.08	691.322	35.08	1025.6	35.08	1300.74	35.08	1575.77																		501.6	21	501.6	46	501.6	38
35.1	148.638	35.1	397.282	35.1	670.322	35.1	1004.6	35.1	1299.74	35.1	1583.77																		502	37	502	41	502	43
35.12	140.305	35.12	401.657	35.12	684.322	35.12	1016.6	35.12	1298.74	35.12	1570.77																		502.4	25	502.4	46	502.4	45
35.14	127.805	35.14	403.532	35.14	686.322	35.14	1016.6	35.14	1305.74	35.14	1583.77																		502.8	27	502.8	47	502.8	36
35.16	135.305	35.16	413.532	35.16	693.322	35.16	1016.6	35.16	1295.74	35.16	1598.77																		503.2	31	503.2	47	503.2	44
35.18	175.305	35.18	409.157	35.18	686.322	35.18	1037.6	35.18	1302.74	35.18	1589.77																		503.6	34	503.6	39	503.6	48
35.2	139.471	35.2	424.157	35.2	683.322	35.2	1029.6	35.2	1293.74	35.2	1592.77																		504	27	504	49	504	36
35.22	158.638	35.22	421.657	35.22	681.322	35.22	1049.6	35.22	1300.74	35.22	1577.77																		504.4	22	504.4	51	504.4	41
35.24	179.471	35.24	408.532	35.24	680.322	35.24	1024.6	35.24	1321.74	35.24	1583.77																		504.8	37	504.8	47	504.8	44
35.26	154.471	35.26	415.407	35.26	678.322	35.26	1027.6	35.26	1308.74	35.26	1595.77																		505.2	36	505.2	47	505.2	44
35.28	164.471	35.28	416.657	35.28	693.322	35.28	1066.6	35.28	1312.74	35.28	1605.77																		505.6	25	505.6	42	505.6	46
35.3	149.471	35.3	407.282	35.3	716.322	35.3	1045.6	35.3	1302.74	35.3	1612.77																		506	25	506	46	506	40
35.32	162.805	35.32	416.657	35.32	690.322	35.32	1063.6	35.32	1311.74	35.32	1609.77																		506.4	20	506.4	43	506.4	40
35.34	141.971	35.34	432.282	35.34	708.322	35.34	1047.6	35.34	1317.74	35.34	1633.77																		506.8	25	506.8	55	506.8	48
35.36	161.971	35.36	427.907	35.36	694.322	35.36	1054.6	35.36	1318.74	35.36	1630.77																		507.2	22	507.2	47	507.2	44
35.38	155.305	35.38	422.282	35.38	687.322	35.38	1068.6	35.38	1305.74	35.38	1651.77																		507.6	31	507.6	47	507.6	40
35.4	141.971	35.4	426.657	35.4	711.322	35.4	1086.6	35.4	1315.74	35.4	1645.77																		508	41	508	48	508	47
35.42	175.305	35.42	437.282	35.42	698.322	35.42	1055.6	35.42	1332.74	35.42	1632.77																		508.4	24	508.4	47	508.4	43
35.44	159.471	35.44	436.657	35.44	720.322	35.44	1066.6	35.44	1326.74	35.44	1627.77																		508.8	23	508.8	51	508.8	49
35.46	161.138	35.46	434.782	35.46	704.322	35.46	1068.6	35.46	1330.74	35.46	1624.77																		509.2	23	509.2	46	509.2	41
35.48	171.138	35.48	435.407	35.48	714.322	35.48	1079.6	35.48	1323.74	35.48	1615.77																		509.6	25	509.6	44	509.6	45
35.5	206.971	35.5	430.407	35.5	713.322	35.5	1074.6	35.5	1317.74	35.5	1649.77																		510	24	510	43	510	42
35.52	188.638	35.52	436.657	35.52	702.322	35.52	1089.6	35.52	1337.74	35.52	1662.77																		510.4	29	510.4	45	510.4	46
35.54	241.138	35.54	432.282	35.54	726.322	35.54	1085.6	35.54	1356.74	35.54	1664.77																		510.8	26	510.8	45	510.8	44
35.56	212.805	35.56	452.907	35.56	746.322	35.56	1099.6	35.56	1345.74	35.56	1656.77																		511.2	26	511.2	39	511.2	53
35.58	225.305	35.58	468.532	35.58	739.322	35.58	1110.6	35.58	1322.74	35.58	1660.77																		511.6	12	511.6	37	511.6	44
35.6	214.471	35.6	451.657	35.6	737.322	35.6	1113.6	35.6	1337.74	35.6	1674.77																		512	33	512	43	512	45
35.62	234.471	35.62	469.782	35.62	738.322	35.62	1100.6	35.62	1335.74	35.62	1680.77																		512.4	35	512.4	47	512.4	46
35.64	220.305	35.64	456.657	35.64	745.322	35.64	1113.6	35.64	1360.74	35.64	1675.77																		512.8	20	512.8	43	512.8	42
35.66	243.638	35.66	481.032	35.66	768.322	35.66	1113.6	35.66	1365.74	35.66	1710.77																		513.2	22	513.2	43	513.2	46
35.68	229.471	35.68	469.157	35.68	758.322	35.68	1125.6	35.68	1357.74	35.68	1697.77																		513.6	20	513.6	39	513.6	44
35.7	201.138	35.7	506.032	35.7	774.322	35.7	1110.6	35.7	1342.74	35.7	1725.77																		514	24	514	40	514	46
35.72	249.471	35.72	509.782	35.72	751.322	35.72	1118.6	35.72	1363.74	35.72	1705.77																		514.4	38	514.4	38	514.4	43
35.74	239.471	35.74	490.407	35.74	782.322	35.74	1143.6	35.74	1370.74	35.74	1712.77																		514.8	21	514.8	42	514.8	40
35.76	251.971	35.76	503.532	35.76	777.322	35.76	1165.6	35.76	1367.74	35.76	1701.77																		515.2	29	515.2	39	515.2	43
35.78	236.971	35.78	509.782	35.78	776.322	35.78	1158.6	35.78	1349.74	35.78	1736.77																		515.6	25	515.6	45	515.6	43
35.8	251.971	35.8	504.157	35.8	812.322	35.8	1136.6	35.8	1362.74	35.8	1732.77																		516	25	516	38	516	39
35.82	261.971	35.82	537.907	35.82	795.322	35.82	1154.6	35.82	1373.74	35.82	1751.77																		516.4	26	516.4	49	516.4	44
35.84	263.638	35.84	511.032	35.84	804.322	35.84	1163.6	35.84	1385.74	35.84	1762.77																		516.8	23	516.8	43	516.8	45
35.86	305.305	35.86	533.532	35.86	796.322	35.86	1173.6	35.86	1389.74	35.86	1733.77																		517.2	34	517.2	45	517.2	45
35.88	261.971	35.88	536.657	35.88	807.322	35.88	1163.6	35.88	1352.74	35.88	1768.77																		517.6	25	517.6	42	517.6	39
35.9	294.471	35.9	564.782	35.9	820.322	35.9	1212.6	35.9	1385.74	35.9	1771.77																		518	33	518	41	518	52
35.92	314.471	35.92	567.907	35.92	864.322	35.92	1199.6	35.92	1391.74	35.92	1765.77																		518.4	26	518.4	49	518.4	44
35.94	275.305	35.94	570.407	35.94	828.322	35.94	1196.6	35.94	1416.74	35.94	1764.77																		518.8	27	518.8	48	518.8	51
35.96	289.471	35.96	565.407	35.96	883.322	35.96	1205.6	35.96	1395.74	35.96	1798.77																		519.2	24	519.2	40	519.2	42
35.98	350.305	35.98	565.407	35.98	869.322	35.98	1182.6	35.98	1402.74	35.98	1816.77																		519.6	24	519.6	41	519.6	46
36	305.305	36	581.032	36	866.322	36	1218.6	36	1418.74	36	1826.77																		520	26	520	45	520	38
36.02	311.971	36.02	578.532	36.02	883.322	36.02	1214.6	36.02	1416.74	36.02	1806.77																		520.4	32	520.4	48	520.4	52
36.04	326.971	36.04	601.032	36.04	892.322	36.04	1237.6	36.04	1405.74	36.04	1796.77																		520.8	24	520.8	51	520.8	43
36.06	347.805	36.06	614.782	36.06	855.322	36.06	1203.6	36.06	1415.74	36.06	1840.77																		521.2	33	521.2	46	521.2	46
36.08	361.971	36.08	615.407	36.08	892.322	36.08	1234.6	36.08	1417.74	36.08	1833.77																		521.6	27	521.6	37	521.6	44
36.1	330.305	36.1	621.032	36.1	912.322	36.1	1216.6	36.1	1433.74	36.1	1830.77																		522	33	522	42	522	38
36.12	335.305	36.12	639.782	36.12	905.322	36.12	1242.6	36.12	1427.74	36.12	1855.77																		522.4	28	522.4	44	522.4	40
36.14	349.471	36.14	638.532	36.14	896.322	36.14	1246.6	36.14	1415.74	36.14	1851.77																		522.8	26	522.8	41	522.8	46
36.16	342.805	36.16	614.782	36.16	914.322	36.16	1234.6	36.16	1440.74	36.16	1861.77																		523.2	29	523.2	40	523.2	41
36.18	335.305	36.18	621.032	36.18	898.322	36.18	1239.6	36.18	1423.74	36.18	1869.77																		523.6	25	523.6	42	523.6	42
36.2	350.305	36.2	641.032	36.2	910.322	36.2	1265.6	36.2	1415.74	36.2	1833.77																		524	28	524	47	524	44
36.22	341.971	36.22	614.782	36.22	892.322	36.22	1234.6	36.22	1430.74	36.22	1868.77																		524.4	30	524.4	47	524.4	41
36.24	367.805	36.24	629.157	36.24	898.322	36.24	1248.6	36.24	1448.74	36.24	1878.77																		524.8	20	524.8	41	524.8	45
36.26	356.971	36.26	651.657	36.26	938.322	36.26	1250.6	36.26	1429.74	36.26	1867.77																		525.2	29	525.2	38	525.2	45
36.28	339.471	36.28	676.657	36.28	909.322	36.28	1218.6	36.28	1434.74	36.28	1882.77																		525.6	32	525.6	44	525.6	45
36.3	359.471	36.3	656.032	36.3	939.322	36.3	1227.6	36.3	1446.74	36.3	1863.77																		526	28	526	38	526	40
36.32	379.471	36.32	654.782	36.32	908.322	36.32	1261.6	36.32	1435.74	36.32	1851.77																		526.4	24	526.4	42	526.4	43
36.34	346.971	36.34	645.407	36.34	935.322	36.34	1254.6	36.34	1426.74	36.34	1873.77																		526.8	32	526.8	39	526.8	38
36.36	331.971	36.36	655.407	36.36	923.322	36.36	1231.6	36.36	1410.74	36.36	1895.77																		527.2	20	527.2	45	527.2	40
36.38	349.471	36.38	674.782	36.38	912.322	36.38	1220.6	36.38	1415.74	36.38	1869.77																		527.6	32	527.6	42	527.6	44
36.4	341.971	36.4	646.032	36.4	929.322	36.4	1219.6	36.4	1439.74	36.4	1856.77																		528	29	528	43	528	39
36.42	351.971	36.42	666.657	36.42	911.322	36.42	1259.6	36.42	1430.74	36.42	1856.77																		528.4	29	528.4	43	528.4	41
36.44	350.305	36.44	636.032	36.44	888.322	36.44	1241.6	36.44	1422.74	36.44	1857.77																		528.8	21	528.8	39	528.8	38
36.46	360.305	36.46	646.032	36.46	892.322	36.46	1233.6	36.46	1425.74	36.46	1857.77																		529.2	32	529.2	41	529.2	42
36.48	329.471	36.48	635.407	36.48	906.322	36.48	1223.6	36.48	1424.74	36.48	1843.77																		529.6	31	529.6	47	529.6	41
36.5	365.305	36.5	636.032	36.5	884.322	36.5	1253.6	36.5	1434.74	36.5	1857.77																		530	24	530	43	530	49
36.52	315.305	36.52	619.782	36.52	889.322	36.52	1261.6	36.52	1395.74	36.52	1853.77																		530.4	27	530.4	42	530.4	45
36.54	346.138	36.54	623.532	36.54	893.322	36.54	1230.6	36.54	1400.74	36.54	1830.77																		530.8	22	530.8	46	530.8	40
36.56	361.138	36.56	612.907	36.56	879.322	36.56	1213.6	36.56	1426.74	36.56	1863.77																		531.2	30	531.2	46	531.2	42
36.58	313.638	36.58	619.157	36.58	878.322	36.58	1207.6	36.58	1420.74	36.58	1827.77																		531.6	25	531.6	39	531.6	48
36.6	319.471	36.6	638.532	36.6	857.322	36.6	1193.6	36.6	1401.74	36.6	1840.77																		532	26	532	42	532	46
36.62	287.805	36.62	579.782	36.62	840.322	36.62	1237.6	36.62	1411.74	36.62	1845.77																		532.4	26	532.4	40	532.4	40
36.64	306.971	36.64	606.032	36.64	851.322	36.64	1204.6	36.64	1392.74	36.64	1824.77																		532.8	30	532.8	43	532.8	43
36.66	303.638	36.66	587.282	36.66	833.322	36.66	1191.6	36.66	1402.74	36.66	1830.77																		533.2	34	533.2	37	533.2	39
36.68	320.305	36.68	599.157	36.68	829.322	36.68	1190.6	36.68	1404.74	36.68	1817.77																		533.6	29	533.6	38	533.6	41
36.7	291.138	36.7	565.407	36.7	846.322	36.7	1222.6	36.7	1396.74	36.7	1845.77																		534	27	534	35	534	45
36.72	246.138	36.72	568.532	36.72	799.322	36.72	1188.6	36.72	1396.74	36.72	1788.77																		534.4	24	534.4	44	534.4	38
36.74	286.138	36.74	564.157	36.74	810.322	36.74	1207.6	36.74	1403.74	36.74	1809.77																		534.8	33	534.8	42	534.8	41
36.76	321.971	36.76	541.657	36.76	826.322	36.76	1168.6	36.76	1358.74	36.76	1792.77																		535.2	27	535.2	47	535.2	41
36.78	309.471	36.78	552.282	36.78	814.322	36.78	1174.6	36.78	1374.74	36.78	1815.77																		535.6	20	535.6	43	535.6	39
36.8	273.638	36.8	572.282	36.8	840.322	36.8	1163.6	36.8	1385.74	36.8	1778.77																		536	24	536	53	536	44
36.82	279.471	36.82	514.157	36.82	820.322	36.82	1141.6	36.82	1395.74	36.82	1779.77																		536.4	31	536.4	41	536.4	46
36.84	291.138	36.84	542.282	36.84	802.322	36.84	1124.6	36.84	1384.74	36.84	1794.77																		536.8	28	536.8	48	536.8	44
36.86	255.305	36.86	540.407	36.86	764.322	36.86	1158.6	36.86	1375.74	36.86	1796.77																		537.2	28	537.2	51	537.2	40
36.88	269.471	36.88	531.032	36.88	800.322	36.88	1139.6	36.88	1368.74	36.88	1758.77																		537.6	25	537.6	36	537.6	47
36.9	275.305	36.9	505.407	36.9	761.322	36.9	1146.6	36.9	1369.74	36.9	1758.77																		538	24	538	47	538	52
36.92	263.638	36.92	489.157	36.92	757.322	36.92	1133.6	36.92	1395.74	36.92	1744.77																		538.4	25	538.4	44	538.4	36
36.94	261.138	36.94	511.032	36.94	781.322	36.94	1115.6	36.94	1355.74	36.94	1722.77																		538.8	24	538.8	46	538.8	43
36.96	256.971	36.96	494.157	36.96	743.322	36.96	1114.6	36.96	1365.74	36.96	1766.77																		539.2	21	539.2	43	539.2	38
36.98	227.805	36.98	494.157	36.98	761.322	36.98	1132.6	36.98	1361.74	36.98	1745.77																		539.6	20	539.6	48	539.6	41
37	223.638	37	466.032	37	757.322	37	1082.6	37	1364.74	37	1720.77																		540	21	540	42	540	40
37.02	224.471	37.02	477.282	37.02	753.322	37.02	1097.6	37.02	1335.74	37.02	1699.77																		540.4	27	540.4	39	540.4	43
37.04	225.305	37.04	473.532	37.04	744.322	37.04	1110.6	37.04	1338.74	37.04	1740.77																		540.8	26	540.8	36	540.8	45
37.06	221.971	37.06	464.782	37.06	758.322	37.06	1097.6	37.06	1335.74	37.06	1685.77																		541.2	35	541.2	41	541.2	44
37.08	207.805	37.08	457.282	37.08	759.322	37.08	1085.6	37.08	1332.74	37.08	1711.77																		541.6	27	541.6	38	541.6	43
37.1	226.138	37.1	457.282	37.1	732.322	37.1	1056.6	37.1	1340.74	37.1	1680.77																		542	19	542	44	542	38
37.12	203.638	37.12	452.907	37.12	729.322	37.12	1097.6	37.12	1335.74	37.12	1695.77																		542.4	28	542.4	50	542.4	40
37.14	193.638	37.14	462.282	37.14	722.322	37.14	1075.6	37.14	1329.74	37.14	1675.77																		542.8	21	542.8	37	542.8	38
37.16	191.971	37.16	448.532	37.16	717.322	37.16	1064.6	37.16	1326.74	37.16	1688.77																		543.2	29	543.2	45	543.2	44
37.18	187.805	37.18	449.157	37.18	704.322	37.18	1079.6	37.18	1326.74	37.18	1672.77																		543.6	23	543.6	44	543.6	47
37.2	183.638	37.2	429.157	37.2	705.322	37.2	1078.6	37.2	1336.74	37.2	1652.77																		544	29	544	33	544	45
37.22	159.471	37.22	432.282	37.22	708.322	37.22	1060.6	37.22	1313.74	37.22	1666.77																		544.4	16	544.4	44	544.4	41
37.24	171.971	37.24	432.282	37.24	721.322	37.24	1069.6	37.24	1312.74	37.24	1657.77																		544.8	31	544.8	41	544.8	41
37.26	155.305	37.26	437.907	37.26	695.322	37.26	1041.6	37.26	1321.74	37.26	1628.77																		545.2	27	545.2	40	545.2	43
37.28	158.638	37.28	416.657	37.28	695.322	37.28	1053.6	37.28	1321.74	37.28	1636.77																		545.6	22	545.6	47	545.6	37
37.3	158.638	37.3	430.407	37.3	723.322	37.3	1077.6	37.3	1322.74	37.3	1646.77																		546	22	546	39	546	43
37.32	169.471	37.32	425.407	37.32	700.322	37.32	1044.6	37.32	1313.74	37.32	1626.77																		546.4	26	546.4	37	546.4	37
37.34	159.471	37.34	420.407	37.34	695.322	37.34	1046.6	37.34	1329.74	37.34	1632.77																		546.8	32	546.8	43	546.8	44
37.36	141.138	37.36	419.157	37.36	695.322	37.36	1040.6	37.36	1313.74	37.36	1616.77																		547.2	26	547.2	44	547.2	41
37.38	166.971	37.38	423.532	37.38	691.322	37.38	1018.6	37.38	1311.74	37.38	1624.77																		547.6	30	547.6	38	547.6	41
37.4	146.971	37.4	408.532	37.4	722.322	37.4	1014.6	37.4	1308.74	37.4	1616.77																		548	31	548	48	548	35
37.42	130.305	37.42	425.407	37.42	680.322	37.42	1036.6	37.42	1303.74	37.42	1610.77																		548.4	20	548.4	41	548.4	42
37.44	131.138	37.44	407.907	37.44	680.322	37.44	1015.6	37.44	1301.74	37.44	1612.77																		548.8	21	548.8	41	548.8	50
37.46	129.471	37.46	414.157	37.46	690.322	37.46	1035.6	37.46	1303.74	37.46	1596.77																		549.2	22	549.2	40	549.2	40
37.48	135.305	37.48	423.532	37.48	676.322	37.48	999.599	37.48	1300.74	37.48	1602.77																		549.6	24	549.6	43	549.6	43
37.5	132.805	37.5	405.407	37.5	686.322	37.5	1013.6	37.5	1301.74	37.5	1614.77																		550	26	550	41	550	39
37.52	142.805	37.52	411.657	37.52	687.322	37.52	1002.6	37.52	1306.74	37.52	1606.77																		550.4	22	550.4	38	550.4	45
37.54	141.971	37.54	396.032	37.54	696.322	37.54	1009.6	37.54	1303.74	37.54	1604.77																		550.8	21	550.8	46	550.8	44
37.56	101.138	37.56	419.782	37.56	671.322	37.56	1015.6	37.56	1297.74	37.56	1611.77																		551.2	19	551.2	41	551.2	43
37.58	99.4712	37.58	401.657	37.58	691.322	37.58	998.599	37.58	1300.74	37.58	1603.77																		551.6	25	551.6	46	551.6	44
37.6	126.138	37.6	403.532	37.6	678.322	37.6	1023.6	37.6	1307.74	37.6	1586.77																		552	30	552	46	552	41
37.62	140.305	37.62	406.032	37.62	680.322	37.62	979.599	37.62	1304.74	37.62	1584.77																		552.4	33	552.4	42	552.4	38
37.64	126.138	37.64	396.657	37.64	678.322	37.64	1027.6	37.64	1294.74	37.64	1596.77																		552.8	29	552.8	42	552.8	36
37.66	102.805	37.66	401.657	37.66	678.322	37.66	1000.6	37.66	1296.74	37.66	1585.77																		553.2	22	553.2	42	553.2	41
37.68	107.805	37.68	397.282	37.68	674.322	37.68	1001.6	37.68	1283.74	37.68	1594.77																		553.6	27	553.6	36	553.6	41
37.7	116.971	37.7	390.407	37.7	696.322	37.7	1007.6	37.7	1285.74	37.7	1581.77																		554	19	554	37	554	43
37.72	84.4712	37.72	383.532	37.72	678.322	37.72	998.599	37.72	1287.74	37.72	1568.77																		554.4	25	554.4	51	554.4	41
37.74	106.971	37.74	387.282	37.74	689.322	37.74	1006.6	37.74	1280.74	37.74	1575.77																		554.8	32	554.8	42	554.8	41
37.76	116.138	37.76	399.157	37.76	662.322	37.76	991.599	37.76	1285.74	37.76	1594.77																		555.2	26	555.2	44	555.2	40
37.78	126.138	37.78	395.407	37.78	667.322	37.78	975.599	37.78	1279.74	37.78	1562.77																		555.6	19	555.6	48	555.6	45
37.8	96.1379	37.8	390.407	37.8	677.322	37.8	975.599	37.8	1289.74	37.8	1562.77																		556	25	556	39	556	42
37.82	76.9712	37.82	399.157	37.82	670.322	37.82	997.599	37.82	1287.74	37.82	1560.77																		556.4	21	556.4	42	556.4	38
37.84	86.1379	37.84	407.907	37.84	669.322	37.84	1002.6	37.84	1293.74	37.84	1569.77																		556.8	30	556.8	44	556.8	45
37.86	66.1379	37.86	389.782	37.86	671.322	37.86	991.599	37.86	1290.74	37.86	1572.77																		557.2	24	557.2	42	557.2	42
37.88	96.9712	37.88	394.157	37.88	681.322	37.88	984.599	37.88	1289.74	37.88	1571.77																		557.6	23	557.6	38	557.6	43
37.9	85.3046	37.9	407.907	37.9	683.322	37.9	1000.6	37.9	1286.74	37.9	1563.77																		558	26	558	39	558	46
37.92	97.8046	37.92	382.907	37.92	670.322	37.92	994.599	37.92	1290.74	37.92	1572.77																		558.4	22	558.4	44	558.4	44
37.94	69.4712	37.94	393.532	37.94	662.322	37.94	976.599	37.94	1287.74	37.94	1568.77																		558.8	17	558.8	41	558.8	42
37.96	79.4712	37.96	389.157	37.96	654.322	37.96	964.599	37.96	1285.74	37.96	1567.77																		559.2	21	559.2	44	559.2	46
37.98	67.8046	37.98	403.532	37.98	670.322	37.98	976.599	37.98	1281.74	37.98	1556.77																		559.6	22	559.6	45	559.6	42
38	86.9712	38	389.157	38	651.322	38	992.599	38	1284.74	38	1557.77																		560	22	560	46	560	37
38.02	88.6379	38.02	387.907	38.02	676.322	38.02	979.599	38.02	1284.74	38.02	1580.77																		560.4	24	560.4	45	560.4	45
38.04	69.4712	38.04	382.282	38.04	662.322	38.04	990.599	38.04	1288.74	38.04	1542.77																		560.8	28	560.8	42	560.8	41
38.06	68.6379	38.06	382.907	38.06	660.322	38.06	974.599	38.06	1291.74	38.06	1547.77																		561.2	23	561.2	46	561.2	41
38.08	63.6379	38.08	387.282	38.08	658.322	38.08	981.599	38.08	1277.74	38.08	1561.77																		561.6	35	561.6	46	561.6	43
38.1	89.4712	38.1	394.782	38.1	652.322	38.1	983.599	38.1	1272.74	38.1	1572.77																		562	24	562	41	562	48
38.12	81.1379	38.12	396.032	38.12	662.322	38.12	993.599	38.12	1287.74	38.12	1556.77																		562.4	25	562.4	45	562.4	42
38.14	88.6379	38.14	382.907	38.14	667.322	38.14	981.599	38.14	1284.74	38.14	1553.77																		562.8	25	562.8	35	562.8	42
38.16	75.3046	38.16	388.532	38.16	657.322	38.16	984.599	38.16	1291.74	38.16	1563.77																		563.2	33	563.2	46	563.2	45
38.18	101.971	38.18	396.032	38.18	661.322	38.18	989.599	38.18	1273.74	38.18	1562.77																		563.6	25	563.6	45	563.6	46
38.2	60.3046	38.2	390.407	38.2	662.322	38.2	979.599	38.2	1277.74	38.2	1554.77																		564	23	564	46	564	41
38.22	88.6379	38.22	383.532	38.22	674.322	38.22	978.599	38.22	1284.74	38.22	1558.77																		564.4	19	564.4	43	564.4	53
38.24	76.9712	38.24	392.282	38.24	673.322	38.24	966.599	38.24	1287.74	38.24	1554.77																		564.8	28	564.8	43	564.8	33
38.26	78.6379	38.26	384.782	38.26	658.322	38.26	980.599	38.26	1274.74	38.26	1539.77																		565.2	27	565.2	35	565.2	46
38.28	49.4712	38.28	382.282	38.28	667.322	38.28	967.599	38.28	1294.74	38.28	1555.77																		565.6	25	565.6	40	565.6	34
38.3	74.4712	38.3	391.032	38.3	649.322	38.3	986.599	38.3	1264.74	38.3	1544.77																		566	25	566	39	566	40
38.32	71.1379	38.32	387.282	38.32	675.322	38.32	982.599	38.32	1271.74	38.32	1557.77																		566.4	37	566.4	42	566.4	43
38.34	99.4712	38.34	389.157	38.34	670.322	38.34	978.599	38.34	1272.74	38.34	1558.77																		566.8	21	566.8	39	566.8	54
38.36	105.305	38.36	386.657	38.36	659.322	38.36	980.599	38.36	1280.74	38.36	1552.77																		567.2	28	567.2	40	567.2	36
38.38	64.4712	38.38	391.657	38.38	652.322	38.38	994.599	38.38	1285.74	38.38	1552.77																		567.6	20	567.6	39	567.6	41
38.4	69.4712	38.4	384.157	38.4	667.322	38.4	970.599	38.4	1276.74	38.4	1552.77																		568	27	568	39	568	39
38.42	80.3046	38.42	395.407	38.42	664.322	38.42	971.599	38.42	1280.74	38.42	1555.77																		568.4	26	568.4	38	568.4	44
38.44	41.1379	38.44	385.407	38.44	663.322	38.44	972.599	38.44	1282.74	38.44	1551.77																		568.8	33	568.8	37	568.8	42
38.46	87.8046	38.46	376.657	38.46	652.322	38.46	972.599	38.46	1277.74	38.46	1554.77																		569.2	25	569.2	36	569.2	42
38.48	71.9712	38.48	376.032	38.48	667.322	38.48	973.599	38.48	1282.74	38.48	1541.77																		569.6	22	569.6	36	569.6	37
38.5	81.9712	38.5	385.407	38.5	655.322	38.5	977.599	38.5	1280.74	38.5	1539.77																		570	23	570	40	570	37
38.52	55.3046	38.52	376.657	38.52	661.322	38.52	992.599	38.52	1282.74	38.52	1542.77																		570.4	29	570.4	40	570.4	42
38.54	61.1379	38.54	383.532	38.54	649.322	38.54	967.599	38.54	1281.74	38.54	1552.77																		570.8	25	570.8	47	570.8	43
38.56	64.4712	38.56	381.032	38.56	647.322	38.56	980.599	38.56	1274.74	38.56	1542.77																		571.2	22	571.2	40	571.2	39
38.58	73.6379	38.58	385.407	38.58	645.322	38.58	972.599	38.58	1291.74	38.58	1529.77																		571.6	25	571.6	47	571.6	42
38.6	61.9712	38.6	384.782	38.6	661.322	38.6	966.599	38.6	1278.74	38.6	1542.77																		572	37	572	40	572	45
38.62	61.9712	38.62	379.157	38.62	660.322	38.62	963.599	38.62	1269.74	38.62	1547.77																		572.4	27	572.4	44	572.4	45
38.64	86.1379	38.64	379.782	38.64	658.322	38.64	978.599	38.64	1274.74	38.64	1551.77																		572.8	17	572.8	48	572.8	43
38.66	49.4712	38.66	381.032	38.66	655.322	38.66	964.599	38.66	1275.74	38.66	1554.77																		573.2	38	573.2	42	573.2	45
38.68	81.9712	38.68	394.782	38.68	666.322	38.68	982.599	38.68	1278.74	38.68	1537.77																		573.6	26	573.6	44	573.6	39
38.7	53.6379	38.7	386.657	38.7	648.322	38.7	974.599	38.7	1280.74	38.7	1543.77																		574	21	574	37	574	41
38.72	62.8046	38.72	394.782	38.72	650.322	38.72	982.599	38.72	1281.74	38.72	1531.77																		574.4	31	574.4	41	574.4	40
38.74	53.6379	38.74	389.157	38.74	653.322	38.74	966.599	38.74	1274.74	38.74	1543.77																		574.8	22	574.8	45	574.8	39
38.76	81.1379	38.76	392.282	38.76	660.322	38.76	978.599	38.76	1279.74	38.76	1551.77																		575.2	30	575.2	43	575.2	48
38.78	51.9712	38.78	374.782	38.78	653.322	38.78	972.599	38.78	1271.74	38.78	1543.77																		575.6	32	575.6	37	575.6	39
38.8	73.6379	38.8	376.657	38.8	672.322	38.8	984.599	38.8	1282.74	38.8	1552.77																		576	25	576	38	576	44
38.82	74.4712	38.82	382.907	38.82	642.322	38.82	971.599	38.82	1272.74	38.82	1545.77																		576.4	19	576.4	39	576.4	43
38.84	57.8046	38.84	399.157	38.84	655.322	38.84	983.599	38.84	1275.74	38.84	1544.77																		576.8	25	576.8	38	576.8	41
38.86	52.8046	38.86	379.157	38.86	664.322	38.86	977.599	38.86	1277.74	38.86	1548.77																		577.2	26	577.2	41	577.2	44
38.88	71.1379	38.88	379.157	38.88	654.322	38.88	976.599	38.88	1288.74	38.88	1540.77																		577.6	35	577.6	40	577.6	49
38.9	81.1379	38.9	376.657	38.9	675.322	38.9	977.599	38.9	1276.74	38.9	1552.77																		578	25	578	39	578	41
38.92	49.4712	38.92	381.032	38.92	651.322	38.92	967.599	38.92	1272.74	38.92	1537.77																		578.4	22	578.4	43	578.4	43
38.94	66.1379	38.94	378.532	38.94	671.322	38.94	986.599	38.94	1279.74	38.94	1554.77																		578.8	39	578.8	36	578.8	43
38.96	63.6379	38.96	382.907	38.96	646.322	38.96	959.599	38.96	1272.74	38.96	1537.77																		579.2	31	579.2	49	579.2	38
38.98	68.6379	38.98	385.407	38.98	654.322	38.98	969.599	38.98	1266.74	38.98	1558.77																		579.6	27	579.6	47	579.6	35
39	64.4712	39	379.157	39	663.322	39	959.599	39	1265.74	39	1549.77																		580	34	580	42	580	42
39.02	47.8046	39.02	379.782	39.02	659.322	39.02	983.599	39.02	1284.74	39.02	1542.77																		580.4	32	580.4	38	580.4	49
39.04	87.8046	39.04	381.657	39.04	647.322	39.04	957.599	39.04	1273.74	39.04	1541.77																		580.8	26	580.8	43	580.8	38
39.06	45.3046	39.06	386.657	39.06	656.322	39.06	972.599	39.06	1275.74	39.06	1539.77																		581.2	27	581.2	40	581.2	42
39.08	61.1379	39.08	371.032	39.08	643.322	39.08	978.599	39.08	1279.74	39.08	1540.77																		581.6	24	581.6	42	581.6	36
39.1	69.4712	39.1	390.407	39.1	652.322	39.1	985.599	39.1	1274.74	39.1	1540.77																		582	33	582	42	582	39
39.12	54.4712	39.12	373.532	39.12	653.322	39.12	972.599	39.12	1268.74	39.12	1549.77																		582.4	20	582.4	41	582.4	46
39.14	46.9712	39.14	376.657	39.14	651.322	39.14	956.599	39.14	1270.74	39.14	1557.77																		582.8	29	582.8	46	582.8	40
39.16	62.8046	39.16	366.657	39.16	657.322	39.16	963.599	39.16	1273.74	39.16	1550.77																		583.2	18	583.2	45	583.2	44
39.18	51.1379	39.18	396.032	39.18	655.322	39.18	976.599	39.18	1271.74	39.18	1547.77																		583.6	22	583.6	41	583.6	38
39.2	71.9712	39.2	379.157	39.2	657.322	39.2	993.599	39.2	1272.74	39.2	1545.77																		584	28	584	42	584	42
39.22	61.1379	39.22	391.657	39.22	643.322	39.22	971.599	39.22	1269.74	39.22	1542.77																		584.4	25	584.4	37	584.4	44
39.24	65.3046	39.24	383.532	39.24	657.322	39.24	976.599	39.24	1278.74	39.24	1542.77																		584.8	32	584.8	41	584.8	37
39.26	64.4712	39.26	382.282	39.26	656.322	39.26	975.599	39.26	1276.74	39.26	1540.77																		585.2	27	585.2	44	585.2	43
39.28	65.3046	39.28	379.157	39.28	646.322	39.28	959.599	39.28	1267.74	39.28	1550.77																		585.6	33	585.6	46	585.6	43
39.3	50.3046	39.3	381.657	39.3	645.322	39.3	974.599	39.3	1270.74	39.3	1539.77																		586	24	586	45	586	42
39.32	36.9712	39.32	379.157	39.32	647.322	39.32	962.599	39.32	1277.74	39.32	1553.77																		586.4	24	586.4	44	586.4	45
39.34	66.9712	39.34	372.907	39.34	653.322	39.34	968.599	39.34	1275.74	39.34	1542.77																		586.8	28	586.8	44	586.8	47
39.36	61.9712	39.36	386.032	39.36	653.322	39.36	979.599	39.36	1275.74	39.36	1546.77																		587.2	20	587.2	43	587.2	37
39.38	67.8046	39.38	381.032	39.38	646.322	39.38	996.599	39.38	1276.74	39.38	1541.77																		587.6	24	587.6	40	587.6	40
39.4	75.3046	39.4	371.657	39.4	654.322	39.4	957.599	39.4	1272.74	39.4	1547.77																		588	20	588	45	588	42
39.42	70.3046	39.42	388.532	39.42	662.322	39.42	963.599	39.42	1258.74	39.42	1543.77																		588.4	27	588.4	42	588.4	39
39.44	66.9712	39.44	386.657	39.44	646.322	39.44	970.599	39.44	1268.74	39.44	1549.77																		588.8	18	588.8	34	588.8	41
39.46	58.6379	39.46	386.657	39.46	653.322	39.46	960.599	39.46	1266.74	39.46	1538.77																		589.2	21	589.2	38	589.2	48
39.48	75.3046	39.48	369.157	39.48	656.322	39.48	975.599	39.48	1267.74	39.48	1535.77																		589.6	16	589.6	38	589.6	49
39.5	63.6379	39.5	362.282	39.5	641.322	39.5	967.599	39.5	1265.74	39.5	1529.77																		590	31	590	40	590	41
39.52	58.6379	39.52	390.407	39.52	656.322	39.52	971.599	39.52	1275.74	39.52	1538.77																		590.4	25	590.4	40	590.4	37
39.54	65.3046	39.54	382.282	39.54	656.322	39.54	966.599	39.54	1270.74	39.54	1544.77																		590.8	18	590.8	50	590.8	42
39.56	75.3046	39.56	379.157	39.56	652.322	39.56	957.599	39.56	1273.74	39.56	1553.77																		591.2	24	591.2	40	591.2	39
39.58	58.6379	39.58	371.657	39.58	660.322	39.58	951.599	39.58	1269.74	39.58	1547.77																		591.6	26	591.6	36	591.6	36
39.6	67.8046	39.6	391.032	39.6	658.322	39.6	980.599	39.6	1271.74	39.6	1538.77																		592	16	592	39	592	42
39.62	61.9712	39.62	375.407	39.62	650.322	39.62	965.599	39.62	1275.74	39.62	1537.77																		592.4	22	592.4	44	592.4	46
39.64	57.8046	39.64	382.282	39.64	657.322	39.64	970.599	39.64	1261.74	39.64	1546.77																		592.8	20	592.8	44	592.8	41
39.66	65.3046	39.66	373.532	39.66	654.322	39.66	975.599	39.66	1274.74	39.66	1545.77																		593.2	27	593.2	37	593.2	40
39.68	83.6379	39.68	379.157	39.68	645.322	39.68	957.599	39.68	1276.74	39.68	1538.77																		593.6	25	593.6	36	593.6	39
39.7	50.3046	39.7	381.657	39.7	655.322	39.7	950.599	39.7	1271.74	39.7	1551.77																		594	22	594	43	594	50
39.72	69.4712	39.72	375.407	39.72	646.322	39.72	971.599	39.72	1270.74	39.72	1540.77																		594.4	24	594.4	46	594.4	46
39.74	73.6379	39.74	383.532	39.74	645.322	39.74	959.599	39.74	1265.74	39.74	1535.77																		594.8	28	594.8	46	594.8	42
39.76	63.6379	39.76	366.657	39.76	647.322	39.76	965.599	39.76	1263.74	39.76	1541.77																		595.2	30	595.2	37	595.2	42
39.78	57.8046	39.78	384.782	39.78	656.322	39.78	975.599	39.78	1271.74	39.78	1545.77																		595.6	27	595.6	36	595.6	45
39.8	56.9712	39.8	387.907	39.8	655.322	39.8	981.599	39.8	1265.74	39.8	1541.77																		596	26	596	34	596	48
39.82	58.6379	39.82	377.907	39.82	659.322	39.82	994.599	39.82	1269.74	39.82	1534.77																		596.4	15	596.4	39	596.4	45
39.84	53.6379	39.84	379.782	39.84	666.322	39.84	959.599	39.84	1273.74	39.84	1546.77																		596.8	38	596.8	51	596.8	45
39.86	53.6379	39.86	379.157	39.86	646.322	39.86	961.599	39.86	1269.74	39.86	1548.77																		597.2	26	597.2	38	597.2	38
39.88	80.3046	39.88	368.532	39.88	650.322	39.88	976.599	39.88	1279.74	39.88	1547.77																		597.6	29	597.6	40	597.6	40
39.9	63.6379	39.9	380.407	39.9	637.322	39.9	970.599	39.9	1268.74	39.9	1540.77																		598	32	598	41	598	39
39.92	51.9712	39.92	382.907	39.92	641.322	39.92	986.599	39.92	1275.74	39.92	1537.77																		598.4	24	598.4	43	598.4	38
39.94	63.6379	39.94	374.157	39.94	646.322	39.94	947.599	39.94	1269.74	39.94	1543.77																		598.8	22	598.8	41	598.8	36
39.96	48.6379	39.96	386.032	39.96	650.322	39.96	984.599	39.96	1271.74	39.96	1544.77																		599.2	37	599.2	38	599.2	37
39.98	66.9712	39.98	384.782	39.98	645.322	39.98	967.599	39.98	1269.74	39.98	1539.77																		599.6	24	599.6	37	599.6	39
40	70.3046	40	374.782	40	648.322	40	970.599	40	1264.74	40	1552.77																		600	26	600	38	600	43
40.02	66.9712	40.02	390.407	40.02	646.322	40.02	985.599	40.02	1265.74	40.02	1536.77
40.04	61.1379	40.04	369.782	40.04	668.322	40.04	959.599	40.04	1270.74	40.04	1531.77
40.06	57.8046	40.06	377.907	40.06	647.322	40.06	970.599	40.06	1272.74	40.06	1537.77
40.08	61.9712	40.08	382.282	40.08	656.322	40.08	963.599	40.08	1275.74	40.08	1543.77
40.1	74.4712	40.1	374.782	40.1	641.322	40.1	960.599	40.1	1267.74	40.1	1545.77
40.12	62.8046	40.12	387.282	40.12	658.322	40.12	970.599	40.12	1282.74	40.12	1536.77
40.14	56.1379	40.14	372.907	40.14	644.322	40.14	968.599	40.14	1275.74	40.14	1553.77
40.16	54.4712	40.16	379.157	40.16	659.322	40.16	952.599	40.16	1276.74	40.16	1545.77
40.18	45.3046	40.18	378.532	40.18	655.322	40.18	971.599	40.18	1261.74	40.18	1553.77
40.2	77.8046	40.2	377.907	40.2	641.322	40.2	960.599	40.2	1270.74	40.2	1543.77
40.22	46.1379	40.22	385.407	40.22	655.322	40.22	958.599	40.22	1265.74	40.22	1540.77
40.24	64.4712	40.24	377.907	40.24	661.322	40.24	967.599	40.24	1275.74	40.24	1526.77
40.26	72.8046	40.26	383.532	40.26	653.322	40.26	954.599	40.26	1261.74	40.26	1540.77
40.28	60.3046	40.28	380.407	40.28	654.322	40.28	971.599	40.28	1267.74	40.28	1535.77
40.3	71.1379	40.3	376.032	40.3	655.322	40.3	970.599	40.3	1271.74	40.3	1542.77
40.32	58.6379	40.32	385.407	40.32	663.322	40.32	961.599	40.32	1291.74	40.32	1542.77
40.34	64.4712	40.34	389.782	40.34	652.322	40.34	964.599	40.34	1270.74	40.34	1540.77
40.36	66.9712	40.36	369.157	40.36	648.322	40.36	962.599	40.36	1275.74	40.36	1539.77
40.38	51.1379	40.38	382.907	40.38	648.322	40.38	960.599	40.38	1274.74	40.38	1532.77
40.4	72.8046	40.4	391.032	40.4	653.322	40.4	977.599	40.4	1273.74	40.4	1537.77
40.42	61.1379	40.42	389.157	40.42	655.322	40.42	971.599	40.42	1259.74	40.42	1539.77
40.44	72.8046	40.44	382.907	40.44	659.322	40.44	982.599	40.44	1275.74	40.44	1541.77
40.46	64.4712	40.46	382.282	40.46	639.322	40.46	966.599	40.46	1274.74	40.46	1554.77
40.48	66.1379	40.48	376.657	40.48	652.322	40.48	987.599	40.48	1270.74	40.48	1548.77
40.5	60.3046	40.5	382.907	40.5	648.322	40.5	988.599	40.5	1268.74	40.5	1543.77
40.52	57.8046	40.52	384.782	40.52	655.322	40.52	975.599	40.52	1259.74	40.52	1529.77
40.54	56.1379	40.54	376.032	40.54	662.322	40.54	977.599	40.54	1275.74	40.54	1547.77
40.56	73.6379	40.56	384.157	40.56	644.322	40.56	966.599	40.56	1271.74	40.56	1529.77
40.58	86.1379	40.58	382.282	40.58	655.322	40.58	963.599	40.58	1273.74	40.58	1529.77
40.6	82.8046	40.6	388.532	40.6	671.322	40.6	959.599	40.6	1272.74	40.6	1541.77
40.62	72.8046	40.62	389.157	40.62	670.322	40.62	970.599	40.62	1278.74	40.62	1549.77
40.64	82.8046	40.64	381.657	40.64	653.322	40.64	979.599	40.64	1272.74	40.64	1538.77
40.66	83.6379	40.66	389.782	40.66	673.322	40.66	964.599	40.66	1276.74	40.66	1550.77
40.68	68.6379	40.68	395.407	40.68	659.322	40.68	956.599	40.68	1284.74	40.68	1556.77
40.7	82.8046	40.7	395.407	40.7	653.322	40.7	975.599	40.7	1280.74	40.7	1529.77
40.72	61.9712	40.72	380.407	40.72	654.322	40.72	965.599	40.72	1261.74	40.72	1536.77
40.74	96.1379	40.74	388.532	40.74	658.322	40.74	971.599	40.74	1274.74	40.74	1535.77
40.76	73.6379	40.76	392.282	40.76	653.322	40.76	961.599	40.76	1265.74	40.76	1542.77
40.78	113.638	40.78	392.907	40.78	668.322	40.78	959.599	40.78	1277.74	40.78	1543.77
40.8	73.6379	40.8	392.907	40.8	658.322	40.8	957.599	40.8	1270.74	40.8	1541.77
40.82	94.4712	40.82	388.532	40.82	684.322	40.82	972.599	40.82	1268.74	40.82	1529.77
40.84	86.9712	40.84	387.282	40.84	654.322	40.84	965.599	40.84	1282.74	40.84	1536.77
40.86	75.3046	40.86	394.782	40.86	647.322	40.86	970.599	40.86	1269.74	40.86	1534.77
40.88	87.8046	40.88	390.407	40.88	657.322	40.88	982.599	40.88	1274.74	40.88	1541.77
40.9	91.1379	40.9	388.532	40.9	658.322	40.9	979.599	40.9	1274.74	40.9	1543.77
40.92	77.8046	40.92	389.782	40.92	663.322	40.92	983.599	40.92	1267.74	40.92	1537.77
40.94	86.9712	40.94	386.657	40.94	654.322	40.94	973.599	40.94	1276.74	40.94	1554.77
40.96	87.8046	40.96	402.282	40.96	658.322	40.96	976.599	40.96	1274.74	40.96	1525.77
40.98	77.8046	40.98	384.157	40.98	659.322	40.98	969.599	40.98	1265.74	40.98	1535.77
41	88.6379	41	383.532	41	647.322	41	969.599	41	1268.74	41	1537.77
41.02	116.138	41.02	401.657	41.02	661.322	41.02	957.599	41.02	1276.74	41.02	1545.77
41.04	69.4712	41.04	398.532	41.04	664.322	41.04	971.599	41.04	1273.74	41.04	1527.77
41.06	83.6379	41.06	393.532	41.06	654.322	41.06	968.599	41.06	1270.74	41.06	1542.77
41.08	70.3046	41.08	389.157	41.08	658.322	41.08	951.599	41.08	1267.74	41.08	1535.77
41.1	73.6379	41.1	402.282	41.1	657.322	41.1	957.599	41.1	1271.74	41.1	1540.77
41.12	100.305	41.12	396.657	41.12	658.322	41.12	981.599	41.12	1268.74	41.12	1549.77
41.14	77.8046	41.14	391.032	41.14	646.322	41.14	954.599	41.14	1275.74	41.14	1534.77
41.16	88.6379	41.16	390.407	41.16	643.322	41.16	991.599	41.16	1266.74	41.16	1545.77
41.18	81.1379	41.18	404.782	41.18	669.322	41.18	959.599	41.18	1270.74	41.18	1522.77
41.2	76.1379	41.2	391.032	41.2	663.322	41.2	973.599	41.2	1261.74	41.2	1527.77
41.22	50.3046	41.22	380.407	41.22	654.322	41.22	963.599	41.22	1274.74	41.22	1535.77
41.24	65.3046	41.24	388.532	41.24	647.322	41.24	977.599	41.24	1270.74	41.24	1538.77
41.26	88.6379	41.26	391.032	41.26	655.322	41.26	971.599	41.26	1279.74	41.26	1523.77
41.28	72.8046	41.28	399.157	41.28	658.322	41.28	960.599	41.28	1267.74	41.28	1539.77
41.3	62.8046	41.3	391.032	41.3	646.322	41.3	980.599	41.3	1262.74	41.3	1534.77
41.32	54.4712	41.32	389.157	41.32	640.322	41.32	974.599	41.32	1276.74	41.32	1533.77
41.34	94.4712	41.34	386.032	41.34	639.322	41.34	963.599	41.34	1270.74	41.34	1530.77
41.36	72.8046	41.36	386.657	41.36	645.322	41.36	966.599	41.36	1274.74	41.36	1546.77
41.38	89.4712	41.38	391.032	41.38	651.322	41.38	966.599	41.38	1274.74	41.38	1537.77
41.4	48.6379	41.4	388.532	41.4	648.322	41.4	986.599	41.4	1273.74	41.4	1534.77
41.42	84.4712	41.42	384.782	41.42	652.322	41.42	961.599	41.42	1261.74	41.42	1538.77
41.44	83.6379	41.44	381.032	41.44	650.322	41.44	959.599	41.44	1271.74	41.44	1535.77
41.46	76.1379	41.46	385.407	41.46	659.322	41.46	960.599	41.46	1265.74	41.46	1540.77
41.48	70.3046	41.48	386.657	41.48	651.322	41.48	970.599	41.48	1281.74	41.48	1529.77
41.5	71.9712	41.5	375.407	41.5	642.322	41.5	964.599	41.5	1266.74	41.5	1529.77
41.52	66.1379	41.52	381.032	41.52	648.322	41.52	955.599	41.52	1268.74	41.52	1544.77
41.54	39.4712	41.54	382.907	41.54	657.322	41.54	962.599	41.54	1269.74	41.54	1527.77
41.56	53.6379	41.56	369.782	41.56	641.322	41.56	977.599	41.56	1281.74	41.56	1534.77
41.58	61.1379	41.58	376.032	41.58	643.322	41.58	960.599	41.58	1265.74	41.58	1525.77
41.6	67.8046	41.6	370.407	41.6	650.322	41.6	959.599	41.6	1281.74	41.6	1537.77
41.62	66.1379	41.62	372.282	41.62	637.322	41.62	957.599	41.62	1268.74	41.62	1539.77
41.64	44.4712	41.64	370.407	41.64	646.322	41.64	952.599	41.64	1270.74	41.64	1544.77
41.66	51.1379	41.66	376.657	41.66	660.322	41.66	962.599	41.66	1251.74	41.66	1542.77
41.68	68.6379	41.68	374.157	41.68	658.322	41.68	980.599	41.68	1260.74	41.68	1537.77
41.7	51.9712	41.7	387.282	41.7	643.322	41.7	958.599	41.7	1272.74	41.7	1538.77
41.72	61.9712	41.72	367.282	41.72	640.322	41.72	957.599	41.72	1277.74	41.72	1529.77
41.74	60.3046	41.74	395.407	41.74	653.322	41.74	965.599	41.74	1268.74	41.74	1528.77
41.76	69.4712	41.76	382.907	41.76	640.322	41.76	955.599	41.76	1278.74	41.76	1553.77
41.78	56.1379	41.78	371.657	41.78	644.322	41.78	962.599	41.78	1261.74	41.78	1546.77
41.8	52.8046	41.8	377.907	41.8	646.322	41.8	975.599	41.8	1277.74	41.8	1541.77
41.82	55.3046	41.82	379.157	41.82	650.322	41.82	957.599	41.82	1262.74	41.82	1528.77
41.84	55.3046	41.84	375.407	41.84	654.322	41.84	962.599	41.84	1271.74	41.84	1544.77
41.86	57.8046	41.86	376.657	41.86	655.322	41.86	969.599	41.86	1266.74	41.86	1536.77
41.88	71.9712	41.88	381.657	41.88	650.322	41.88	955.599	41.88	1270.74	41.88	1530.77
41.9	66.9712	41.9	378.532	41.9	649.322	41.9	958.599	41.9	1272.74	41.9	1536.77
41.92	70.3046	41.92	374.782	41.92	647.322	41.92	960.599	41.92	1269.74	41.92	1540.77
41.94	56.9712	41.94	366.657	41.94	649.322	41.94	962.599	41.94	1272.74	41.94	1551.77
41.96	45.3046	41.96	375.407	41.96	643.322	41.96	959.599	41.96	1264.74	41.96	1543.77
41.98	49.4712	41.98	376.032	41.98	649.322	41.98	961.599	41.98	1267.74	41.98	1531.77
42	79.4712	42	384.157	42	657.322	42	952.599	42	1269.74	42	1547.77
42.02	68.6379	42.02	372.282	42.02	632.322	42.02	950.599	42.02	1272.74	42.02	1537.77
42.04	53.6379	42.04	376.657	42.04	648.322	42.04	969.599	42.04	1265.74	42.04	1544.77
42.06	50.3046	42.06	382.907	42.06	643.322	42.06	970.599	42.06	1278.74	42.06	1534.77
42.08	56.1379	42.08	374.782	42.08	639.322	42.08	957.599	42.08	1267.74	42.08	1532.77
42.1	44.4712	42.1	381.657	42.1	652.322	42.1	970.599	42.1	1275.74	42.1	1546.77
42.12	48.6379	42.12	387.907	42.12	646.322	42.12	960.599	42.12	1266.74	42.12	1534.77
42.14	51.9712	42.14	377.907	42.14	647.322	42.14	959.599	42.14	1258.74	42.14	1544.77
42.16	31.9712	42.16	371.032	42.16	650.322	42.16	960.599	42.16	1270.74	42.16	1529.77
42.18	41.1379	42.18	369.157	42.18	650.322	42.18	956.599	42.18	1268.74	42.18	1534.77
42.2	60.3046	42.2	376.657	42.2	648.322	42.2	957.599	42.2	1266.74	42.2	1532.77
42.22	63.6379	42.22	376.032	42.22	650.322	42.22	957.599	42.22	1271.74	42.22	1545.77
42.24	36.1379	42.24	382.282	42.24	638.322	42.24	968.599	42.24	1272.74	42.24	1530.77
42.26	54.4712	42.26	376.032	42.26	660.322	42.26	975.599	42.26	1271.74	42.26	1540.77
42.28	53.6379	42.28	376.657	42.28	652.322	42.28	965.599	42.28	1272.74	42.28	1542.77
42.3	49.4712	42.3	379.157	42.3	651.322	42.3	961.599	42.3	1271.74	42.3	1539.77
42.32	51.9712	42.32	390.407	42.32	654.322	42.32	961.599	42.32	1256.74	42.32	1548.77
42.34	60.3046	42.34	381.032	42.34	653.322	42.34	943.599	42.34	1262.74	42.34	1537.77
42.36	46.9712	42.36	372.907	42.36	647.322	42.36	958.599	42.36	1263.74	42.36	1527.77
42.38	42.8046	42.38	371.032	42.38	645.322	42.38	974.599	42.38	1263.74	42.38	1539.77
42.4	43.6379	42.4	373.532	42.4	638.322	42.4	964.599	42.4	1272.74	42.4	1540.77
42.42	39.4712	42.42	369.157	42.42	656.322	42.42	955.599	42.42	1263.74	42.42	1535.77
42.44	48.6379	42.44	361.032	42.44	641.322	42.44	973.599	42.44	1272.74	42.44	1541.77
42.46	55.3046	42.46	374.157	42.46	651.322	42.46	964.599	42.46	1287.74	42.46	1540.77
42.48	38.6379	42.48	374.157	42.48	648.322	42.48	955.599	42.48	1285.74	42.48	1542.77
42.5	43.6379	42.5	384.782	42.5	654.322	42.5	957.599	42.5	1274.74	42.5	1530.77
42.52	61.9712	42.52	373.532	42.52	644.322	42.52	963.599	42.52	1270.74	42.52	1536.77
42.54	64.4712	42.54	370.407	42.54	667.322	42.54	979.599	42.54	1268.74	42.54	1524.77
42.56	56.9712	42.56	371.657	42.56	654.322	42.56	971.599	42.56	1272.74	42.56	1547.77
42.58	50.3046	42.58	383.532	42.58	643.322	42.58	960.599	42.58	1264.74	42.58	1535.77
42.6	45.3046	42.6	382.282	42.6	638.322	42.6	958.599	42.6	1262.74	42.6	1532.77
42.62	57.8046	42.62	374.782	42.62	642.322	42.62	961.599	42.62	1282.74	42.62	1538.77
42.64	72.8046	42.64	382.907	42.64	642.322	42.64	952.599	42.64	1264.74	42.64	1532.77
42.66	46.1379	42.66	369.157	42.66	659.322	42.66	963.599	42.66	1262.74	42.66	1537.77
42.68	42.8046	42.68	367.282	42.68	656.322	42.68	949.599	42.68	1262.74	42.68	1556.77
42.7	59.4712	42.7	372.907	42.7	646.322	42.7	952.599	42.7	1268.74	42.7	1538.77
42.72	36.9712	42.72	375.407	42.72	650.322	42.72	965.599	42.72	1275.74	42.72	1540.77
42.74	44.4712	42.74	363.532	42.74	656.322	42.74	964.599	42.74	1276.74	42.74	1538.77
42.76	52.8046	42.76	381.032	42.76	641.322	42.76	962.599	42.76	1269.74	42.76	1529.77
42.78	51.1379	42.78	372.282	42.78	653.322	42.78	954.599	42.78	1269.74	42.78	1539.77
42.8	50.3046	42.8	372.282	42.8	655.322	42.8	957.599	42.8	1264.74	42.8	1534.77
42.82	61.9712	42.82	372.907	42.82	660.322	42.82	963.599	42.82	1284.74	42.82	1542.77
42.84	56.9712	42.84	370.407	42.84	655.322	42.84	961.599	42.84	1278.74	42.84	1530.77
42.86	41.9712	42.86	375.407	42.86	639.322	42.86	956.599	42.86	1282.74	42.86	1549.77
42.88	43.6379	42.88	377.282	42.88	646.322	42.88	958.599	42.88	1264.74	42.88	1548.77
42.9	46.9712	42.9	376.032	42.9	648.322	42.9	960.599	42.9	1265.74	42.9	1535.77
42.92	43.6379	42.92	381.032	42.92	654.322	42.92	957.599	42.92	1267.74	42.92	1540.77
42.94	24.4712	42.94	379.157	42.94	658.322	42.94	970.599	42.94	1270.74	42.94	1537.77
42.96	54.4712	42.96	374.782	42.96	640.322	42.96	962.599	42.96	1266.74	42.96	1527.77
42.98	39.4712	42.98	367.907	42.98	641.322	42.98	960.599	42.98	1271.74	42.98	1530.77
43	44.4712	43	372.907	43	652.322	43	973.599	43	1273.74	43	1529.77
43.02	36.1379	43.02	369.157	43.02	642.322	43.02	966.599	43.02	1271.74	43.02	1532.77
43.04	66.9712	43.04	382.907	43.04	639.322	43.04	979.599	43.04	1272.74	43.04	1524.77
43.06	78.6379	43.06	368.532	43.06	643.322	43.06	950.599	43.06	1265.74	43.06	1538.77
43.08	66.1379	43.08	373.532	43.08	652.322	43.08	972.599	43.08	1274.74	43.08	1537.77
43.1	76.9712	43.1	377.907	43.1	648.322	43.1	957.599	43.1	1271.74	43.1	1539.77
43.12	73.6379	43.12	379.782	43.12	655.322	43.12	965.599	43.12	1267.74	43.12	1537.77
43.14	49.4712	43.14	371.657	43.14	649.322	43.14	955.599	43.14	1280.74	43.14	1538.77
43.16	32.8046	43.16	366.032	43.16	653.322	43.16	962.599	43.16	1274.74	43.16	1544.77
43.18	54.4712	43.18	374.157	43.18	653.322	43.18	957.599	43.18	1266.74	43.18	1531.77
43.2	47.8046	43.2	377.282	43.2	643.322	43.2	963.599	43.2	1263.74	43.2	1534.77
43.22	62.8046	43.22	374.157	43.22	634.322	43.22	963.599	43.22	1266.74	43.22	1533.77
43.24	50.3046	43.24	366.657	43.24	653.322	43.24	968.599	43.24	1279.74	43.24	1542.77
43.26	47.8046	43.26	374.782	43.26	647.322	43.26	960.599	43.26	1265.74	43.26	1534.77
43.28	43.6379	43.28	371.657	43.28	650.322	43.28	966.599	43.28	1273.74	43.28	1540.77
43.3	79.4712	43.3	379.157	43.3	644.322	43.3	966.599	43.3	1265.74	43.3	1545.77
43.32	51.1379	43.32	364.782	43.32	658.322	43.32	969.599	43.32	1276.74	43.32	1541.77
43.34	43.6379	43.34	370.407	43.34	645.322	43.34	958.599	43.34	1272.74	43.34	1529.77
43.36	56.9712	43.36	381.032	43.36	642.322	43.36	970.599	43.36	1264.74	43.36	1541.77
43.38	36.9712	43.38	381.657	43.38	648.322	43.38	962.599	43.38	1274.74	43.38	1537.77
43.4	70.3046	43.4	391.657	43.4	664.322	43.4	962.599	43.4	1278.74	43.4	1529.77
43.42	44.4712	43.42	372.907	43.42	643.322	43.42	964.599	43.42	1267.74	43.42	1530.77
43.44	64.4712	43.44	377.282	43.44	647.322	43.44	963.599	43.44	1273.74	43.44	1543.77
43.46	55.3046	43.46	382.282	43.46	645.322	43.46	955.599	43.46	1269.74	43.46	1537.77
43.48	66.9712	43.48	380.407	43.48	640.322	43.48	958.599	43.48	1272.74	43.48	1536.77
43.5	33.6379	43.5	385.407	43.5	655.322	43.5	971.599	43.5	1269.74	43.5	1532.77
43.52	55.3046	43.52	379.782	43.52	652.322	43.52	958.599	43.52	1268.74	43.52	1534.77
43.54	56.1379	43.54	376.657	43.54	662.322	43.54	971.599	43.54	1279.74	43.54	1539.77
43.56	59.4712	43.56	374.157	43.56	648.322	43.56	970.599	43.56	1275.74	43.56	1545.77
43.58	55.3046	43.58	387.282	43.58	642.322	43.58	952.599	43.58	1281.74	43.58	1540.77
43.6	54.4712	43.6	371.657	43.6	631.322	43.6	962.599	43.6	1275.74	43.6	1537.77
43.62	30.3046	43.62	379.157	43.62	647.322	43.62	946.599	43.62	1266.74	43.62	1536.77
43.64	58.6379	43.64	382.282	43.64	656.322	43.64	965.599	43.64	1273.74	43.64	1545.77
43.66	48.6379	43.66	384.157	43.66	648.322	43.66	968.599	43.66	1275.74	43.66	1538.77
43.68	71.9712	43.68	376.032	43.68	654.322	43.68	976.599	43.68	1264.74	43.68	1528.77
43.7	47.8046	43.7	376.657	43.7	658.322	43.7	958.599	43.7	1265.74	43.7	1537.77
43.72	55.3046	43.72	376.657	43.72	644.322	43.72	980.599	43.72	1267.74	43.72	1539.77
43.74	34.4712	43.74	385.407	43.74	653.322	43.74	968.599	43.74	1269.74	43.74	1528.77
43.76	75.3046	43.76	376.657	43.76	643.322	43.76	967.599	43.76	1273.74	43.76	1539.77
43.78	49.4712	43.78	390.407	43.78	651.322	43.78	965.599	43.78	1277.74	43.78	1520.77
43.8	73.6379	43.8	377.282	43.8	651.322	43.8	954.599	43.8	1266.74	43.8	1534.77
43.82	56.9712	43.82	392.282	43.82	648.322	43.82	975.599	43.82	1272.74	43.82	1529.77
43.84	47.8046	43.84	382.907	43.84	644.322	43.84	977.599	43.84	1266.74	43.84	1546.77
43.86	41.1379	43.86	371.657	43.86	644.322	43.86	972.599	43.86	1273.74	43.86	1544.77
43.88	44.4712	43.88	374.782	43.88	645.322	43.88	974.599	43.88	1269.74	43.88	1537.77
43.9	54.4712	43.9	374.782	43.9	642.322	43.9	959.599	43.9	1272.74	43.9	1536.77
43.92	56.9712	43.92	371.657	43.92	655.322	43.92	954.599	43.92	1274.74	43.92	1534.77
43.94	56.1379	43.94	377.282	43.94	649.322	43.94	956.599	43.94	1263.74	43.94	1539.77
43.96	38.6379	43.96	370.407	43.96	658.322	43.96	952.599	43.96	1269.74	43.96	1539.77
43.98	62.8046	43.98	378.532	43.98	640.322	43.98	971.599	43.98	1257.74	43.98	1527.77
44	55.3046	44	379.782	44	648.322	44	964.599	44	1263.74	44	1532.77
44.02	55.3046	44.02	384.157	44.02	640.322	44.02	971.599	44.02	1271.74	44.02	1531.77
44.04	49.4712	44.04	385.407	44.04	637.322	44.04	958.599	44.04	1261.74	44.04	1531.77
44.06	47.8046	44.06	372.907	44.06	647.322	44.06	957.599	44.06	1279.74	44.06	1533.77
44.08	86.9712	44.08	372.282	44.08	648.322	44.08	943.599	44.08	1272.74	44.08	1536.77
44.1	67.8046	44.1	379.157	44.1	644.322	44.1	973.599	44.1	1266.74	44.1	1550.77
44.12	52.8046	44.12	376.657	44.12	666.322	44.12	959.599	44.12	1264.74	44.12	1527.77
44.14	50.3046	44.14	373.532	44.14	656.322	44.14	957.599	44.14	1272.74	44.14	1539.77
44.16	43.6379	44.16	387.907	44.16	649.322	44.16	954.599	44.16	1267.74	44.16	1533.77
44.18	61.9712	44.18	379.157	44.18	659.322	44.18	964.599	44.18	1260.74	44.18	1544.77
44.2	55.3046	44.2	383.532	44.2	660.322	44.2	963.599	44.2	1272.74	44.2	1533.77
44.22	59.4712	44.22	377.907	44.22	652.322	44.22	963.599	44.22	1259.74	44.22	1530.77
44.24	41.9712	44.24	376.032	44.24	641.322	44.24	964.599	44.24	1281.74	44.24	1534.77
44.26	56.1379	44.26	382.282	44.26	656.322	44.26	959.599	44.26	1259.74	44.26	1535.77
44.28	46.1379	44.28	370.407	44.28	646.322	44.28	958.599	44.28	1263.74	44.28	1538.77
44.3	48.6379	44.3	372.282	44.3	660.322	44.3	955.599	44.3	1272.74	44.3	1529.77
44.32	46.9712	44.32	371.657	44.32	641.322	44.32	964.599	44.32	1275.74	44.32	1539.77
44.34	56.9712	44.34	382.907	44.34	644.322	44.34	950.599	44.34	1276.74	44.34	1542.77
44.36	69.4712	44.36	362.907	44.36	649.322	44.36	972.599	44.36	1270.74	44.36	1528.77
44.38	42.8046	44.38	396.032	44.38	645.322	44.38	946.599	44.38	1270.74	44.38	1540.77
44.4	49.4712	44.4	365.407	44.4	649.322	44.4	963.599	44.4	1283.74	44.4	1533.77
44.42	56.9712	44.42	377.282	44.42	655.322	44.42	967.599	44.42	1282.74	44.42	1539.77
44.44	56.1379	44.44	384.157	44.44	655.322	44.44	945.599	44.44	1262.74	44.44	1557.77
44.46	62.8046	44.46	377.907	44.46	651.322	44.46	961.599	44.46	1277.74	44.46	1547.77
44.48	57.8046	44.48	375.407	44.48	642.322	44.48	952.599	44.48	1269.74	44.48	1529.77
44.5	66.9712	44.5	386.032	44.5	646.322	44.5	967.599	44.5	1272.74	44.5	1532.77
44.52	57.8046	44.52	379.157	44.52	638.322	44.52	970.599	44.52	1269.74	44.52	1532.77
44.54	65.3046	44.54	376.657	44.54	645.322	44.54	957.599	44.54	1258.74	44.54	1548.77
44.56	42.8046	44.56	384.782	44.56	639.322	44.56	965.599	44.56	1264.74	44.56	1523.77
44.58	78.6379	44.58	369.157	44.58	651.322	44.58	958.599	44.58	1271.74	44.58	1540.77
44.6	40.3046	44.6	375.407	44.6	645.322	44.6	954.599	44.6	1269.74	44.6	1538.77
44.62	45.3046	44.62	374.782	44.62	652.322	44.62	957.599	44.62	1272.74	44.62	1529.77
44.64	55.3046	44.64	374.157	44.64	643.322	44.64	954.599	44.64	1268.74	44.64	1537.77
44.66	40.3046	44.66	376.657	44.66	657.322	44.66	964.599	44.66	1266.74	44.66	1538.77
44.68	65.3046	44.68	383.532	44.68	662.322	44.68	951.599	44.68	1266.74	44.68	1531.77
44.7	52.8046	44.7	385.407	44.7	649.322	44.7	959.599	44.7	1270.74	44.7	1538.77
44.72	47.8046	44.72	376.032	44.72	651.322	44.72	968.599	44.72	1273.74	44.72	1536.77
44.74	43.6379	44.74	379.157	44.74	649.322	44.74	962.599	44.74	1263.74	44.74	1528.77
44.76	62.8046	44.76	382.282	44.76	652.322	44.76	966.599	44.76	1265.74	44.76	1535.77
44.78	26.1379	44.78	369.157	44.78	646.322	44.78	954.599	44.78	1274.74	44.78	1533.77
44.8	48.6379	44.8	371.657	44.8	648.322	44.8	969.599	44.8	1280.74	44.8	1541.77
44.82	41.1379	44.82	371.657	44.82	651.322	44.82	956.599	44.82	1271.74	44.82	1531.77
44.84	46.1379	44.84	368.532	44.84	647.322	44.84	978.599	44.84	1270.74	44.84	1528.77
44.86	48.6379	44.86	377.282	44.86	653.322	44.86	958.599	44.86	1269.74	44.86	1552.77
44.88	56.9712	44.88	377.282	44.88	648.322	44.88	966.599	44.88	1263.74	44.88	1535.77
44.9	54.4712	44.9	374.782	44.9	636.322	44.9	956.599	44.9	1271.74	44.9	1532.77
44.92	61.1379	44.92	382.282	44.92	643.322	44.92	968.599	44.92	1268.74	44.92	1535.77
44.94	56.9712	44.94	378.532	44.94	644.322	44.94	946.599	44.94	1269.74	44.94	1531.77
44.96	54.4712	44.96	374.157	44.96	659.322	44.96	954.599	44.96	1273.74	44.96	1532.77
44.98	41.1379	44.98	370.407	44.98	654.322	44.98	962.599	44.98	1265.74	44.98	1540.77
45	49.4712	45	368.532	45	647.322	45	962.599	45	1263.74	45	1534.77
45.02	52.8046	45.02	377.282	45.02	650.322	45.02	965.599	45.02	1273.74	45.02	1526.77
45.04	56.9712	45.04	369.782	45.04	640.322	45.04	943.599	45.04	1270.74	45.04	1542.77
45.06	50.3046	45.06	369.782	45.06	664.322	45.06	956.599	45.06	1266.74	45.06	1537.77
45.08	54.4712	45.08	379.157	45.08	649.322	45.08	960.599	45.08	1263.74	45.08	1538.77
45.1	45.3046	45.1	374.157	45.1	657.322	45.1	969.599	45.1	1266.74	45.1	1534.77
45.12	45.3046	45.12	369.157	45.12	651.322	45.12	963.599	45.12	1265.74	45.12	1539.77
45.14	49.4712	45.14	379.157	45.14	653.322	45.14	979.599	45.14	1270.74	45.14	1529.77
45.16	55.3046	45.16	376.657	45.16	648.322	45.16	958.599	45.16	1273.74	45.16	1539.77
45.18	66.1379	45.18	377.907	45.18	638.322	45.18	961.599	45.18	1267.74	45.18	1522.77
45.2	31.9712	45.2	370.407	45.2	648.322	45.2	970.599	45.2	1273.74	45.2	1524.77
45.22	46.9712	45.22	371.657	45.22	648.322	45.22	956.599	45.22	1267.74	45.22	1534.77
45.24	45.3046	45.24	377.907	45.24	640.322	45.24	961.599	45.24	1277.74	45.24	1522.77
45.26	51.1379	45.26	377.282	45.26	642.322	45.26	957.599	45.26	1263.74	45.26	1541.77
45.28	60.3046	45.28	381.032	45.28	651.322	45.28	975.599	45.28	1272.74	45.28	1537.77
45.3	62.8046	45.3	377.282	45.3	650.322	45.3	957.599	45.3	1266.74	45.3	1531.77
45.32	45.3046	45.32	369.782	45.32	643.322	45.32	974.599	45.32	1270.74	45.32	1536.77
45.34	48.6379	45.34	375.407	45.34	638.322	45.34	943.599	45.34	1269.74	45.34	1533.77
45.36	49.4712	45.36	387.282	45.36	637.322	45.36	956.599	45.36	1277.74	45.36	1539.77
45.38	51.9712	45.38	377.282	45.38	655.322	45.38	953.599	45.38	1267.74	45.38	1543.77
45.4	45.3046	45.4	378.532	45.4	647.322	45.4	977.599	45.4	1256.74	45.4	1534.77
45.42	61.1379	45.42	378.532	45.42	648.322	45.42	977.599	45.42	1270.74	45.42	1534.77
45.44	51.9712	45.44	366.657	45.44	653.322	45.44	960.599	45.44	1272.74	45.44	1542.77
45.46	55.3046	45.46	357.282	45.46	641.322	45.46	961.599	45.46	1269.74	45.46	1539.77
45.48	41.9712	45.48	375.407	45.48	648.322	45.48	967.599	45.48	1269.74	45.48	1537.77
45.5	37.8046	45.5	364.782	45.5	663.322	45.5	956.599	45.5	1260.74	45.5	1546.77
45.52	25.3046	45.52	376.657	45.52	648.322	45.52	969.599	45.52	1268.74	45.52	1539.77
45.54	54.4712	45.54	366.657	45.54	647.322	45.54	964.599	45.54	1271.74	45.54	1538.77
45.56	61.1379	45.56	377.282	45.56	645.322	45.56	961.599	45.56	1272.74	45.56	1541.77
45.58	41.9712	45.58	367.907	45.58	653.322	45.58	957.599	45.58	1270.74	45.58	1533.77
45.6	41.9712	45.6	379.157	45.6	645.322	45.6	945.599	45.6	1268.74	45.6	1519.77
45.62	56.9712	45.62	369.157	45.62	648.322	45.62	957.599	45.62	1271.74	45.62	1539.77
45.64	54.4712	45.64	376.032	45.64	646.322	45.64	962.599	45.64	1272.74	45.64	1544.77
45.66	41.9712	45.66	376.032	45.66	644.322	45.66	950.599	45.66	1266.74	45.66	1532.77
45.68	34.4712	45.68	376.032	45.68	658.322	45.68	950.599	45.68	1270.74	45.68	1537.77
45.7	54.4712	45.7	369.157	45.7	639.322	45.7	969.599	45.7	1271.74	45.7	1523.77
45.72	55.3046	45.72	362.282	45.72	637.322	45.72	965.599	45.72	1270.74	45.72	1543.77
45.74	39.4712	45.74	374.157	45.74	645.322	45.74	958.599	45.74	1273.74	45.74	1530.77
45.76	47.8046	45.76	377.282	45.76	640.322	45.76	951.599	45.76	1263.74	45.76	1535.77
45.78	62.8046	45.78	376.657	45.78	658.322	45.78	973.599	45.78	1271.74	45.78	1533.77
45.8	58.6379	45.8	366.657	45.8	636.322	45.8	961.599	45.8	1261.74	45.8	1529.77
45.82	37.8046	45.82	371.032	45.82	647.322	45.82	958.599	45.82	1268.74	45.82	1533.77
45.84	44.4712	45.84	384.782	45.84	649.322	45.84	958.599	45.84	1265.74	45.84	1538.77
45.86	41.9712	45.86	377.282	45.86	645.322	45.86	954.599	45.86	1270.74	45.86	1537.77
45.88	46.9712	45.88	370.407	45.88	649.322	45.88	966.599	45.88	1275.74	45.88	1518.77
45.9	61.1379	45.9	376.032	45.9	641.322	45.9	977.599	45.9	1278.74	45.9	1532.77
45.92	57.8046	45.92	376.032	45.92	645.322	45.92	954.599	45.92	1280.74	45.92	1542.77
45.94	51.1379	45.94	372.907	45.94	642.322	45.94	962.599	45.94	1268.74	45.94	1541.77
45.96	46.9712	45.96	377.282	45.96	643.322	45.96	950.599	45.96	1265.74	45.96	1548.77
45.98	46.9712	45.98	369.782	45.98	645.322	45.98	953.599	45.98	1275.74	45.98	1524.77
46	58.6379	46	377.282	46	644.322	46	964.599	46	1279.74	46	1536.77
46.02	61.1379	46.02	372.907	46.02	649.322	46.02	965.599	46.02	1266.74	46.02	1529.77
46.04	51.1379	46.04	381.657	46.04	638.322	46.04	961.599	46.04	1276.74	46.04	1534.77
46.06	49.4712	46.06	368.532	46.06	642.322	46.06	962.599	46.06	1269.74	46.06	1530.77
46.08	56.9712	46.08	356.032	46.08	631.322	46.08	965.599	46.08	1253.74	46.08	1538.77
46.1	57.8046	46.1	371.657	46.1	642.322	46.1	952.599	46.1	1269.74	46.1	1525.77
46.12	34.4712	46.12	376.657	46.12	655.322	46.12	959.599	46.12	1260.74	46.12	1538.77
46.14	32.8046	46.14	376.657	46.14	658.322	46.14	951.599	46.14	1263.74	46.14	1541.77
46.16	34.4712	46.16	387.282	46.16	656.322	46.16	965.599	46.16	1270.74	46.16	1547.77
46.18	50.3046	46.18	376.032	46.18	638.322	46.18	974.599	46.18	1266.74	46.18	1531.77
46.2	55.3046	46.2	376.657	46.2	646.322	46.2	955.599	46.2	1277.74	46.2	1529.77
46.22	41.1379	46.22	378.532	46.22	648.322	46.22	950.599	46.22	1258.74	46.22	1540.77
46.24	53.6379	46.24	379.782	46.24	645.322	46.24	967.599	46.24	1277.74	46.24	1531.77
46.26	44.4712	46.26	382.907	46.26	651.322	46.26	949.599	46.26	1280.74	46.26	1530.77
46.28	43.6379	46.28	372.282	46.28	669.322	46.28	959.599	46.28	1267.74	46.28	1541.77
46.3	42.8046	46.3	374.157	46.3	649.322	46.3	957.599	46.3	1284.74	46.3	1542.77
46.32	51.9712	46.32	382.907	46.32	655.322	46.32	945.599	46.32	1261.74	46.32	1546.77
46.34	48.6379	46.34	358.532	46.34	650.322	46.34	949.599	46.34	1270.74	46.34	1542.77
46.36	52.8046	46.36	377.907	46.36	646.322	46.36	956.599	46.36	1270.74	46.36	1541.77
46.38	51.9712	46.38	373.532	46.38	651.322	46.38	957.599	46.38	1267.74	46.38	1534.77
46.4	53.6379	46.4	371.657	46.4	650.322	46.4	968.599	46.4	1277.74	46.4	1535.77
46.42	57.8046	46.42	372.282	46.42	661.322	46.42	963.599	46.42	1260.74	46.42	1526.77
46.44	53.6379	46.44	379.782	46.44	645.322	46.44	952.599	46.44	1280.74	46.44	1537.77
46.46	45.3046	46.46	384.157	46.46	639.322	46.46	973.599	46.46	1267.74	46.46	1533.77
46.48	62.8046	46.48	387.907	46.48	651.322	46.48	956.599	46.48	1266.74	46.48	1537.77
46.5	74.4712	46.5	370.407	46.5	647.322	46.5	963.599	46.5	1277.74	46.5	1538.77
46.52	48.6379	46.52	381.032	46.52	637.322	46.52	957.599	46.52	1277.74	46.52	1546.77
46.54	45.3046	46.54	367.282	46.54	661.322	46.54	952.599	46.54	1265.74	46.54	1549.77
46.56	54.4712	46.56	369.782	46.56	651.322	46.56	954.599	46.56	1280.74	46.56	1542.77
46.58	58.6379	46.58	390.407	46.58	653.322	46.58	954.599	46.58	1274.74	46.58	1530.77
46.6	49.4712	46.6	389.157	46.6	655.322	46.6	968.599	46.6	1279.74	46.6	1531.77
46.62	56.1379	46.62	371.657	46.62	648.322	46.62	970.599	46.62	1264.74	46.62	1538.77
46.64	61.9712	46.64	389.157	46.64	647.322	46.64	962.599	46.64	1266.74	46.64	1541.77
46.66	66.9712	46.66	377.282	46.66	654.322	46.66	964.599	46.66	1270.74	46.66	1525.77
46.68	39.4712	46.68	376.657	46.68	654.322	46.68	959.599	46.68	1261.74	46.68	1547.77
46.7	66.1379	46.7	387.907	46.7	647.322	46.7	965.599	46.7	1275.74	46.7	1525.77
46.72	75.3046	46.72	391.657	46.72	653.322	46.72	966.599	46.72	1270.74	46.72	1541.77
46.74	56.1379	46.74	372.907	46.74	647.322	46.74	965.599	46.74	1271.74	46.74	1540.77
46.76	68.6379	46.76	387.282	46.76	639.322	46.76	964.599	46.76	1277.74	46.76	1536.77
46.78	55.3046	46.78	386.657	46.78	648.322	46.78	949.599	46.78	1272.74	46.78	1545.77
46.8	96.1379	46.8	386.657	46.8	653.322	46.8	962.599	46.8	1264.74	46.8	1533.77
46.82	82.8046	46.82	380.407	46.82	659.322	46.82	978.599	46.82	1269.74	46.82	1536.77
46.84	78.6379	46.84	389.157	46.84	647.322	46.84	972.599	46.84	1269.74	46.84	1551.77
46.86	82.8046	46.86	392.907	46.86	657.322	46.86	961.599	46.86	1270.74	46.86	1536.77
46.88	95.3046	46.88	380.407	46.88	651.322	46.88	961.599	46.88	1270.74	46.88	1537.77
46.9	72.8046	46.9	392.907	46.9	646.322	46.9	956.599	46.9	1275.74	46.9	1538.77
46.92	99.4712	46.92	375.407	46.92	641.322	46.92	977.599	46.92	1262.74	46.92	1530.77
46.94	98.6379	46.94	398.532	46.94	640.322	46.94	952.599	46.94	1263.74	46.94	1541.77
46.96	92.8046	46.96	395.407	46.96	651.322	46.96	965.599	46.96	1273.74	46.96	1546.77
46.98	81.1379	46.98	379.782	46.98	652.322	46.98	967.599	46.98	1272.74	46.98	1537.77
47	78.6379	47	395.407	47	658.322	47	954.599	47	1268.74	47	1543.77
47.02	104.471	47.02	387.282	47.02	650.322	47.02	952.599	47.02	1274.74	47.02	1536.77
47.04	74.4712	47.04	399.157	47.04	649.322	47.04	956.599	47.04	1264.74	47.04	1535.77
47.06	89.4712	47.06	376.657	47.06	649.322	47.06	956.599	47.06	1274.74	47.06	1533.77
47.08	69.4712	47.08	387.282	47.08	646.322	47.08	948.599	47.08	1271.74	47.08	1532.77
47.1	78.6379	47.1	394.782	47.1	643.322	47.1	969.599	47.1	1270.74	47.1	1548.77
47.12	91.9712	47.12	391.657	47.12	639.322	47.12	956.599	47.12	1277.74	47.12	1524.77
47.14	76.1379	47.14	387.907	47.14	649.322	47.14	970.599	47.14	1270.74	47.14	1535.77
47.16	85.3046	47.16	391.032	47.16	650.322	47.16	954.599	47.16	1268.74	47.16	1524.77
47.18	51.9712	47.18	389.157	47.18	643.322	47.18	959.599	47.18	1279.74	47.18	1529.77
47.2	82.8046	47.2	382.282	47.2	655.322	47.2	970.599	47.2	1271.74	47.2	1533.77
47.22	49.4712	47.22	380.407	47.22	657.322	47.22	957.599	47.22	1262.74	47.22	1541.77
47.24	71.1379	47.24	376.032	47.24	649.322	47.24	954.599	47.24	1263.74	47.24	1541.77
47.26	71.1379	47.26	386.032	47.26	647.322	47.26	963.599	47.26	1282.74	47.26	1543.77
47.28	42.8046	47.28	380.407	47.28	655.322	47.28	966.599	47.28	1274.74	47.28	1531.77
47.3	62.8046	47.3	380.407	47.3	650.322	47.3	963.599	47.3	1271.74	47.3	1538.77
47.32	54.4712	47.32	387.282	47.32	654.322	47.32	971.599	47.32	1268.74	47.32	1539.77
47.34	47.8046	47.34	389.157	47.34	646.322	47.34	959.599	47.34	1272.74	47.34	1537.77
47.36	51.9712	47.36	384.157	47.36	645.322	47.36	965.599	47.36	1272.74	47.36	1541.77
47.38	78.6379	47.38	374.782	47.38	651.322	47.38	959.599	47.38	1270.74	47.38	1547.77
47.4	70.3046	47.4	366.657	47.4	634.322	47.4	951.599	47.4	1278.74	47.4	1537.77
47.42	57.8046	47.42	376.032	47.42	663.322	47.42	953.599	47.42	1271.74	47.42	1534.77
47.44	66.9712	47.44	369.157	47.44	657.322	47.44	962.599	47.44	1267.74	47.44	1532.77
47.46	36.9712	47.46	378.532	47.46	668.322	47.46	954.599	47.46	1272.74	47.46	1527.77
47.48	69.4712	47.48	372.907	47.48	657.322	47.48	964.599	47.48	1269.74	47.48	1544.77
47.5	47.8046	47.5	377.282	47.5	639.322	47.5	965.599	47.5	1290.74	47.5	1526.77
47.52	71.9712	47.52	376.657	47.52	655.322	47.52	959.599	47.52	1273.74	47.52	1536.77
47.54	31.1379	47.54	386.657	47.54	644.322	47.54	941.599	47.54	1261.74	47.54	1529.77
47.56	31.9712	47.56	382.907	47.56	662.322	47.56	956.599	47.56	1269.74	47.56	1538.77
47.58	74.4712	47.58	378.532	47.58	660.322	47.58	948.599	47.58	1271.74	47.58	1541.77
47.6	60.3046	47.6	376.032	47.6	651.322	47.6	959.599	47.6	1259.74	47.6	1549.77
47.62	59.4712	47.62	381.657	47.62	647.322	47.62	961.599	47.62	1274.74	47.62	1537.77
47.64	51.1379	47.64	371.032	47.64	643.322	47.64	964.599	47.64	1277.74	47.64	1547.77
47.66	80.3046	47.66	382.907	47.66	651.322	47.66	950.599	47.66	1278.74	47.66	1536.77
47.68	53.6379	47.68	387.907	47.68	648.322	47.68	975.599	47.68	1260.74	47.68	1542.77
47.7	58.6379	47.7	374.782	47.7	648.322	47.7	951.599	47.7	1273.74	47.7	1549.77
47.72	73.6379	47.72	372.907	47.72	660.322	47.72	967.599	47.72	1278.74	47.72	1539.77
47.74	51.1379	47.74	381.032	47.74	654.322	47.74	968.599	47.74	1272.74	47.74	1531.77
47.76	58.6379	47.76	369.782	47.76	655.322	47.76	974.599	47.76	1268.74	47.76	1538.77
47.78	59.4712	47.78	367.282	47.78	654.322	47.78	956.599	47.78	1268.74	47.78	1541.77
47.8	80.3046	47.8	387.282	47.8	650.322	47.8	971.599	47.8	1268.74	47.8	1554.77
47.82	67.8046	47.82	387.282	47.82	643.322	47.82	979.599	47.82	1283.74	47.82	1533.77
47.84	82.8046	47.84	377.907	47.84	644.322	47.84	961.599	47.84	1262.74	47.84	1544.77
47.86	66.9712	47.86	376.032	47.86	645.322	47.86	982.599	47.86	1279.74	47.86	1543.77
47.88	67.8046	47.88	381.657	47.88	651.322	47.88	962.599	47.88	1274.74	47.88	1551.77
47.9	72.8046	47.9	387.282	47.9	657.322	47.9	977.599	47.9	1267.74	47.9	1536.77
47.92	61.9712	47.92	383.532	47.92	651.322	47.92	967.599	47.92	1275.74	47.92	1543.77
47.94	82.8046	47.94	383.532	47.94	656.322	47.94	978.599	47.94	1273.74	47.94	1549.77
47.96	86.1379	47.96	379.157	47.96	642.322	47.96	968.599	47.96	1266.74	47.96	1526.77
47.98	86.9712	47.98	381.032	47.98	654.322	47.98	978.599	47.98	1261.74	47.98	1539.77
48	69.4712	48	389.157	48	655.322	48	981.599	48	1284.74	48	1541.77
48.02	67.8046	48.02	376.657	48.02	667.322	48.02	978.599	48.02	1278.74	48.02	1539.77
48.04	79.4712	48.04	379.782	48.04	652.322	48.04	967.599	48.04	1274.74	48.04	1547.77
48.06	100.305	48.06	381.657	48.06	648.322	48.06	968.599	48.06	1275.74	48.06	1547.77
48.08	71.1379	48.08	374.157	48.08	662.322	48.08	956.599	48.08	1283.74	48.08	1538.77
48.1	83.6379	48.1	391.657	48.1	648.322	48.1	981.599	48.1	1271.74	48.1	1546.77
48.12	74.4712	48.12	390.407	48.12	670.322	48.12	968.599	48.12	1270.74	48.12	1547.77
48.14	83.6379	48.14	392.282	48.14	658.322	48.14	973.599	48.14	1261.74	48.14	1547.77
48.16	67.8046	48.16	401.032	48.16	670.322	48.16	965.599	48.16	1277.74	48.16	1557.77
48.18	80.3046	48.18	384.157	48.18	669.322	48.18	990.599	48.18	1275.74	48.18	1554.77
48.2	88.6379	48.2	383.532	48.2	661.322	48.2	974.599	48.2	1289.74	48.2	1557.77
48.22	71.1379	48.22	394.157	48.22	658.322	48.22	975.599	48.22	1280.74	48.22	1550.77
48.24	99.4712	48.24	393.532	48.24	678.322	48.24	998.599	48.24	1274.74	48.24	1547.77
48.26	86.1379	48.26	394.157	48.26	665.322	48.26	990.599	48.26	1289.74	48.26	1554.77
48.28	85.3046	48.28	389.157	48.28	662.322	48.28	978.599	48.28	1280.74	48.28	1549.77
48.3	121.971	48.3	398.532	48.3	653.322	48.3	990.599	48.3	1272.74	48.3	1562.77
48.32	109.471	48.32	407.282	48.32	674.322	48.32	986.599	48.32	1278.74	48.32	1539.77
48.34	94.4712	48.34	401.657	48.34	651.322	48.34	988.599	48.34	1274.74	48.34	1561.77
48.36	88.6379	48.36	400.407	48.36	666.322	48.36	982.599	48.36	1281.74	48.36	1559.77
48.38	112.805	48.38	396.657	48.38	670.322	48.38	982.599	48.38	1273.74	48.38	1556.77
48.4	101.138	48.4	406.657	48.4	694.322	48.4	989.599	48.4	1275.74	48.4	1565.77
48.42	100.305	48.42	403.532	48.42	653.322	48.42	971.599	48.42	1267.74	48.42	1554.77
48.44	118.638	48.44	405.407	48.44	680.322	48.44	968.599	48.44	1273.74	48.44	1567.77
48.46	107.805	48.46	405.407	48.46	683.322	48.46	997.599	48.46	1280.74	48.46	1555.77
48.48	119.471	48.48	407.282	48.48	671.322	48.48	980.599	48.48	1275.74	48.48	1569.77
48.5	117.805	48.5	402.282	48.5	666.322	48.5	984.599	48.5	1270.74	48.5	1556.77
48.52	139.471	48.52	407.282	48.52	671.322	48.52	985.599	48.52	1281.74	48.52	1551.77
48.54	97.8046	48.54	400.407	48.54	688.322	48.54	984.599	48.54	1284.74	48.54	1565.77
48.56	101.971	48.56	390.407	48.56	681.322	48.56	984.599	48.56	1284.74	48.56	1576.77
48.58	95.3046	48.58	411.032	48.58	683.322	48.58	990.599	48.58	1294.74	48.58	1582.77
48.6	111.138	48.6	421.032	48.6	671.322	48.6	998.599	48.6	1301.74	48.6	1569.77
48.62	112.805	48.62	433.532	48.62	688.322	48.62	990.599	48.62	1290.74	48.62	1569.77
48.64	94.4712	48.64	435.407	48.64	681.322	48.64	994.599	48.64	1282.74	48.64	1583.77
48.66	122.805	48.66	419.157	48.66	672.322	48.66	980.599	48.66	1300.74	48.66	1580.77
48.68	109.471	48.68	416.657	48.68	673.322	48.68	1003.6	48.68	1292.74	48.68	1578.77
48.7	100.305	48.7	419.157	48.7	678.322	48.7	994.599	48.7	1297.74	48.7	1575.77
48.72	116.971	48.72	430.407	48.72	675.322	48.72	1005.6	48.72	1292.74	48.72	1573.77
48.74	117.805	48.74	413.532	48.74	683.322	48.74	1006.6	48.74	1285.74	48.74	1593.77
48.76	115.305	48.76	431.657	48.76	694.322	48.76	989.599	48.76	1307.74	48.76	1588.77
48.78	116.971	48.78	431.032	48.78	685.322	48.78	1017.6	48.78	1290.74	48.78	1571.77
48.8	131.971	48.8	424.157	48.8	683.322	48.8	991.599	48.8	1302.74	48.8	1583.77
48.82	100.305	48.82	437.282	48.82	689.322	48.82	1011.6	48.82	1292.74	48.82	1594.77
48.84	156.971	48.84	437.907	48.84	715.322	48.84	998.599	48.84	1298.74	48.84	1581.77
48.86	137.805	48.86	434.782	48.86	681.322	48.86	1023.6	48.86	1299.74	48.86	1584.77
48.88	163.638	48.88	424.782	48.88	699.322	48.88	1010.6	48.88	1283.74	48.88	1571.77
48.9	147.805	48.9	431.032	48.9	683.322	48.9	1007.6	48.9	1295.74	48.9	1592.77
48.92	153.638	48.92	424.157	48.92	694.322	48.92	985.599	48.92	1292.74	48.92	1595.77
48.94	141.971	48.94	436.032	48.94	702.322	48.94	1021.6	48.94	1312.74	48.94	1586.77
48.96	152.805	48.96	451.657	48.96	702.322	48.96	1018.6	48.96	1296.74	48.96	1592.77
48.98	128.638	48.98	436.032	48.98	689.322	48.98	1015.6	48.98	1290.74	48.98	1596.77
49	143.638	49	425.407	49	700.322	49	1029.6	49	1310.74	49	1603.77
49.02	154.471	49.02	446.032	49.02	697.322	49.02	1033.6	49.02	1289.74	49.02	1584.77
49.04	147.805	49.04	438.532	49.04	711.322	49.04	1040.6	49.04	1296.74	49.04	1601.77
49.06	146.138	49.06	445.407	49.06	702.322	49.06	1020.6	49.06	1309.74	49.06	1595.77
49.08	136.971	49.08	436.032	49.08	707.322	49.08	1023.6	49.08	1297.74	49.08	1592.77
49.1	136.138	49.1	438.532	49.1	699.322	49.1	1023.6	49.1	1294.74	49.1	1591.77
49.12	153.638	49.12	441.657	49.12	699.322	49.12	1022.6	49.12	1315.74	49.12	1600.77
49.14	177.805	49.14	417.907	49.14	715.322	49.14	1014.6	49.14	1292.74	49.14	1602.77
49.16	163.638	49.16	449.157	49.16	707.322	49.16	1027.6	49.16	1294.74	49.16	1605.77
49.18	162.805	49.18	441.657	49.18	707.322	49.18	1007.6	49.18	1292.74	49.18	1610.77
49.2	169.471	49.2	447.907	49.2	704.322	49.2	1038.6	49.2	1295.74	49.2	1609.77
49.22	144.471	49.22	445.407	49.22	706.322	49.22	1026.6	49.22	1300.74	49.22	1587.77
49.24	180.305	49.24	433.532	49.24	728.322	49.24	1019.6	49.24	1304.74	49.24	1602.77
49.26	204.471	49.26	452.282	49.26	721.322	49.26	1021.6	49.26	1303.74	49.26	1614.77
49.28	182.805	49.28	436.032	49.28	710.322	49.28	1028.6	49.28	1307.74	49.28	1600.77
49.3	166.971	49.3	460.407	49.3	719.322	49.3	1024.6	49.3	1298.74	49.3	1599.77
49.32	185.305	49.32	447.282	49.32	711.322	49.32	1021.6	49.32	1303.74	49.32	1570.77
49.34	155.305	49.34	447.282	49.34	698.322	49.34	1015.6	49.34	1297.74	49.34	1588.77
49.36	162.805	49.36	451.032	49.36	710.322	49.36	1020.6	49.36	1305.74	49.36	1598.77
49.38	176.138	49.38	459.157	49.38	715.322	49.38	1032.6	49.38	1296.74	49.38	1607.77
49.4	162.805	49.4	458.532	49.4	705.322	49.4	1001.6	49.4	1294.74	49.4	1582.77
49.42	201.971	49.42	454.782	49.42	702.322	49.42	1008.6	49.42	1317.74	49.42	1604.77
49.44	196.971	49.44	451.032	49.44	696.322	49.44	1009.6	49.44	1304.74	49.44	1588.77
49.46	158.638	49.46	441.657	49.46	699.322	49.46	1008.6	49.46	1291.74	49.46	1571.77
49.48	201.138	49.48	449.782	49.48	707.322	49.48	1022.6	49.48	1307.74	49.48	1580.77
49.5	166.138	49.5	438.532	49.5	708.322	49.5	1002.6	49.5	1297.74	49.5	1602.77
49.52	195.305	49.52	434.157	49.52	713.322	49.52	1008.6	49.52	1295.74	49.52	1583.77
49.54	183.638	49.54	456.657	49.54	702.322	49.54	1004.6	49.54	1306.74	49.54	1584.77
49.56	178.638	49.56	446.657	49.56	687.322	49.56	1003.6	49.56	1283.74	49.56	1573.77
49.58	191.138	49.58	446.657	49.58	700.322	49.58	997.599	49.58	1293.74	49.58	1588.77
49.6	167.805	49.6	455.407	49.6	688.322	49.6	1001.6	49.6	1304.74	49.6	1597.77
49.62	181.138	49.62	434.157	49.62	697.322	49.62	1000.6	49.62	1300.74	49.62	1583.77
49.64	186.138	49.64	429.157	49.64	687.322	49.64	1001.6	49.64	1285.74	49.64	1571.77
49.66	167.805	49.66	456.657	49.66	684.322	49.66	999.599	49.66	1288.74	49.66	1574.77
49.68	182.805	49.68	435.407	49.68	679.322	49.68	1003.6	49.68	1284.74	49.68	1569.77
49.7	201.971	49.7	448.532	49.7	678.322	49.7	992.599	49.7	1293.74	49.7	1568.77
49.72	169.471	49.72	434.782	49.72	686.322	49.72	979.599	49.72	1298.74	49.72	1582.77
49.74	181.138	49.74	451.032	49.74	685.322	49.74	997.599	49.74	1293.74	49.74	1564.77
49.76	142.805	49.76	454.782	49.76	674.322	49.76	1000.6	49.76	1286.74	49.76	1581.77
49.78	164.471	49.78	440.407	49.78	690.322	49.78	981.599	49.78	1289.74	49.78	1568.77
49.8	161.971	49.8	452.907	49.8	695.322	49.8	994.599	49.8	1283.74	49.8	1580.77
49.82	176.138	49.82	422.282	49.82	701.322	49.82	991.599	49.82	1290.74	49.82	1553.77
49.84	175.305	49.84	428.532	49.84	687.322	49.84	981.599	49.84	1277.74	49.84	1556.77
49.86	152.805	49.86	424.782	49.86	695.322	49.86	989.599	49.86	1285.74	49.86	1561.77
49.88	195.305	49.88	425.407	49.88	674.322	49.88	977.599	49.88	1293.74	49.88	1551.77
49.9	160.305	49.9	421.032	49.9	680.322	49.9	982.599	49.9	1270.74	49.9	1548.77
49.92	137.805	49.92	423.532	49.92	674.322	49.92	956.599	49.92	1303.74	49.92	1572.77
49.94	129.471	49.94	426.657	49.94	671.322	49.94	986.599	49.94	1286.74	49.94	1574.77
[truncated: 1,503 more rows]

## Sheet: Fig. 3
Fig. 3d and Fig. S19												Fig. 3g upper panel			Fig. 3g upper panel
3.3	3.28	3.23	3.15	3.1	3.08	3.1	3.15	3.23	3.28	3.3		Position	band gap		Position	CBM	VBM
3.28	3.27	3.21	3.11	3.04	2.96	3.04	3.11	3.21	3.27	3.28		HH	3.3		HH	-4.753	-8.054
3.23	3.21	3.16	3.04	2.96	2.87	2.96	3.04	3.16	3.21	3.23		1	3.27		1	-4.711	-7.984
3.15	3.11	3.04	3.01	2.86	2.8	2.86	3.01	3.04	3.11	3.15		2	3.16		2	-4.577	-7.733
3.1	3.04	2.96	2.89	2.81	2.76	2.81	2.89	2.96	3.04	3.1		3	3.01		3	-4.533	-7.54
3.08	2.96	2.87	2.8	2.76	2.75	2.76	2.8	2.87	2.96	3.08		4	2.81		4	-4.611	-7.419
3.1	3.04	2.96	2.89	2.81	2.76	2.81	2.89	2.96	3.04	3.1		AA	2.75		AA	-4.581	-7.331
3.15	3.11	3.04	3.01	2.86	2.8	2.86	3.01	3.04	3.11	3.15
3.23	3.21	3.16	3.04	2.96	2.87	2.96	3.04	3.16	3.21	3.23
3.28	3.27	3.21	3.11	3.04	2.96	3.04	3.11	3.21	3.27	3.28
3.3	3.28	3.23	3.15	3.1	3.08	3.1	3.15	3.23	3.28	3.3

## Sheet: Fig.4
Figs 4b					Fig. 4c					Fig. 4e													Fig. 4f
BiOCl bulk		BiOCl MSL			BiOCl bulk		BiOCl MSL			UV-Vis						Vis							BiOCl bulk		BiOCl MSL
2797	-0.05999	2792	-0.10767		2.49516	-0.18734	2.49477	-0.13776		-30	1	-30	1	-30	1	-30	1	-30	1	-30	1		0.1	0.17558	0.1	0.04519
2802	-0.00978	2797	-0.05841		2.52652	-0.1605	2.52613	-0.10387		0	0.99747	0	0.97227	0	0.97109	0	0.99886	0	0.96457	0	0.96654		0.2	0.13495	0.2	0.0399
2807	-0.00017462	2802	-0.01613		2.55749	-0.1329	2.55711	-0.08309		1	0.99277	1	0.89345	1	0.79468	1	0.99668	1	0.95129	1	0.80143		0.3	0.11007	0.3	0.03574
2812	-0.0128	2807	-0.00127		2.5881	-0.10823	2.58772	-0.06685		2	0.99	2	0.84885	2	0.63942	2	0.99554	2	0.90175	2	0.69053		0.4	0.09306	0.4	0.03122
2812.3	0.00881	2812	0.00922		2.61834	-0.09099	2.61797	-0.05412		3	0.98757	3	0.80716	3	0.51659	3	0.99518	3	0.8546	3	0.61848		0.5	0.08084	0.5	0.02811
2812.6	0.00067513	2812.3	0.00464		2.64824	-0.0816	2.64787	-0.0585		4	0.98693	4	0.75889	4	0.42276	4	0.99435	4	0.81601	4	0.52547		0.6	0.07222	0.6	0.02691
2812.9	0.01192	2812.6	0.00678		2.67781	-0.08169	2.67744	-0.05927		5	0.98648	5	0.72364	5	0.3286	5	0.99372	5	0.78452	5	0.43952		0.7	0.06557	0.7	0.02498
2813.2	0.00342	2812.9	0.00488		2.70705	-0.07936	2.70669	-0.05684		10	0.9798	10	0.57451	10	0.14803	10	0.99295	10	0.69623	10	0.3172		0.8	0.05984	0.8	0.02428
2813.5	0.00524	2813.2	0.01349		2.73598	-0.08048	2.73562	-0.05875		15	0.97688	15	0.4492	15	0.09184	30	0.99237	30	0.50228	30	0.10779		0.9	0.05477	0.9	0.02241
2813.8	-0.01971	2813.5	0.00156		2.78353	-0.03685	2.78318	-0.03389		20	0.97599	20	0.34241	20	0.04778	50	0.99175	50	0.38635	50	0.02563		1	0.05162	1	0.02215
2814.1	-0.00182	2813.8	0.00795		2.83028	0.01876	2.82994	0.01286		25	0.97574	25	0.27656	25	0.01248								1.1	0.04886	1.1	0.02147
2814.4	0.00132	2814.1	0.00578		2.87627	0.0797	2.87593	0.06785															1.2	0.04586	1.2	0.02119
2814.7	-0.00273	2814.4	0.00791		2.92154	0.10452	2.9212	0.0979															1.3	0.04325	1.3	0.02042
2815	0.00489	2814.7	-0.00381		2.96612	0.10445	2.96579	0.10883															1.4	0.04123	1.4	0.01945
2815.3	0.000604634	2815	0.00939		3.01003	0.10022	3.00971	0.09427															1.5	0.03965	1.5	0.02022
2815.6	0.00363	2815.3	-0.00566		3.05332	0.08526	3.053	0.08991															1.6	0.03788	1.6	0.019
2815.9	-0.00327	2815.6	-0.00548		3.096	0.08633	3.09568	0.08092															1.7	0.03663	1.7	0.01887
2816.2	0.01505	2815.9	0.00022969		3.1381	0.07602	3.13778	0.07942															1.8	0.03512	1.8	0.0195
2816.5	-0.00735	2816.2	-0.00228		3.17964	0.08474	3.17933	0.07165															1.9	0.034	1.9	0.01842
2816.8	-0.00218	2816.5	-0.00172		3.22065	0.05956	3.22034	0.04391															2	0.03361	2	0.01864
2817	0.00404	2816.8	-0.01353		3.26114	0.02291	3.26083	0.021															2.1	0.03245	2.1	0.01819
2817.3	0.00857	2817	-0.00355		3.30113	-0.00428	3.30083	-0.00387															2.2	0.03149	2.2	0.01752
2817.6	0.00476	2817.3	-0.0082		3.34065	-0.02534	3.34035	-0.01794															2.3	0.03048	2.3	0.01723
2817.9	0.00579	2817.6	-0.00117		3.3797	-0.03579	3.37941	-0.02671															2.4	0.02894	2.4	0.01853
2818.2	0.000127417	2817.9	-0.00922		3.41831	-0.0463	3.41802	-0.02629															2.5	0.02956	2.5	0.01737
2818.5	-0.00306	2818.2	-0.00396		3.45648	-0.03561	3.4562	-0.02393															2.6	0.02778	2.6	0.01712
2818.8	0.00774	2818.5	-0.00605		3.49424	-0.03141	3.49396	-0.0254															2.7	0.02744	2.7	0.01855
2819.1	0.0077	2818.8	-0.00709		3.53902	-0.02238	3.53874	-0.00932															2.8	0.02672	2.8	0.01703
2819.4	0.01476	2819.1	-0.00358		3.57591	-0.00388	3.57563	0.000488379															2.9	0.026	2.9	0.0175
2819.7	0.01019	2819.4	-0.000694937		3.61242	0.00415	3.61215	0.00928															3	0.02584	3	0.01727
2820	0.02527	2819.7	0.00873		3.64856	0.02081	3.64829	0.01962															3.1	0.02534	3.1	0.01607
2820.3	0.02919	2820	0.00743		3.68435	0.01921	3.68409	0.02663															3.2	0.02528	3.2	0.01761
2820.6	0.03984	2820.3	0.01661		3.7198	0.02103	3.71954	0.01702															3.3	0.02435	3.3	0.01502
2820.9	0.06273	2820.6	0.02356		3.75491	0.01007	3.75465	0.02099															3.4	0.02366	3.4	0.01682
2821.2	0.07467	2820.9	0.03958		3.7897	0.01549	3.78944	0.01047															3.5	0.02347	3.5	0.01718
2821.5	0.12522	2821.2	0.04951		3.82417	0.00268	3.82391	0.01311															3.6	0.02318	3.6	0.01645
2821.8	0.21548	2821.5	0.09462		3.85833	0.01362	3.85808	0.00679															3.7	0.02294	3.7	0.0159
2822	0.33467	2821.8	0.17251		3.89219	0.000492236	3.89194	0.00309															3.8	0.0228	3.8	0.01624
2822.2	0.48981	2822	0.27529		3.92576	-0.01158	3.92551	0.00199															3.9	0.02197	3.9	0.01678
2822.5	0.8348	2822.2	0.41903		3.95905	-0.00459	3.9588	-0.000780929															4	0.022	4	0.01603
2822.8	1.15726	2822.5	0.72944		3.99206	-0.00807	3.99181	0.00803															4.1	0.02215	4.1	0.01654
2823.1	1.30807	2822.8	1.04838		4.02479	0.0132	4.02455	0.00676															4.2	0.02128	4.2	0.01703
2823.4	1.26953	2823.1	1.17756		4.05727	-0.00479	4.05703	0.01399															4.3	0.02121	4.3	0.01588
2823.7	1.14364	2823.4	1.13701		4.08948	0.01033	4.08924	0.02048															4.4	0.02141	4.4	0.01688
2824	1.01727	2823.7	1.01887		4.12145	0.0194	4.12121	0.02201															4.5	0.02038	4.5	0.01579
2824.3	0.94343	2824	0.91582		4.15316	0.0199	4.15293	0.02387															4.6	0.02057	4.6	0.0156
2824.6	0.99316	2824.3	0.87116		4.18464	0.0264	4.18441	0.0291															4.7	0.02018	4.7	0.01707
2824.9	1.16026	2824.6	0.9307		4.21588	0.01952	4.21565	0.02065															4.8	0.01998	4.8	0.01673
2825.2	1.30018	2824.9	1.07303		4.2469	0.0209	4.24666	0.01632															4.9	0.01981	4.9	0.01498
2825.5	1.30973	2825.2	1.19946		4.27768	0.00959	4.27745	0.02511															5	0.01995	5	0.01502
2825.8	1.21556	2825.5	1.22148		4.30825	0.00796	4.30802	0.0076															5.1	0.01922	5.1	0.01647
2826.1	1.04729	2825.8	1.14657		4.3386	-0.00132	4.33838	0.00457															5.2	0.01971	5.2	0.01564
2826.4	0.86106	2826.1	1.02429		4.36875	-0.01064	4.36852	-0.00714															5.3	0.01903	5.3	0.01596
2826.7	0.71268	2826.4	0.87436		4.39868	-0.01966	4.39846	-0.00761															5.4	0.01888	5.4	0.01632
2827	0.57451	2826.7	0.7553		4.42841	-0.01403	4.42819	-0.0156															5.5	0.01889	5.5	0.01515
2827.3	0.46143	2827	0.64828		4.45795	-0.01679	4.45773	-0.01563															5.6	0.01862	5.6	0.01485
2827.6	0.38616	2827.3	0.56216		4.48729	-0.02623	4.48707	-0.03071															5.7	0.0185	5.7	0.01437
2827.9	0.35763	2827.6	0.51469		4.51644	-0.02301	4.51622	-0.03125															5.8	0.01832	5.8	0.01671
2828.2	0.45503	2827.9	0.51326		4.5454	-0.02393	4.54518	-0.02989															5.9	0.01846	5.9	0.01648
2828.5	0.66637	2828.2	0.59772		4.57418	-0.02209	4.57396	-0.03681															6	0.01771	6	0.01493
2828.8	1.01875	2828.5	0.79839		4.60278	-0.04704	4.60256	-0.02947															6.1	0.01816	6.1	0.01515
2829.1	1.33268	2828.8	1.13102		4.6312	-0.0333	4.63099	-0.03799															6.2	0.01752	6.2	0.01617
2829.4	1.44595	2829.1	1.46179		4.65945	-0.04146	4.65924	-0.03336															6.3	0.01767	6.3	0.01628
2829.7	1.35988	2829.4	1.61227		4.68753	-0.03986	4.68732	-0.03886															6.4	0.01731	6.4	0.0153
2830	1.19695	2829.7	1.53749		4.71544	-0.0318	4.71523	-0.04159															6.5	0.01723	6.5	0.0147
2830.3	1.06679	2830	1.38085		4.74318	-0.03523	4.74298	-0.04122															6.6	0.01788	6.6	0.0153
2830.6	0.96858	2830.3	1.23744		4.77077	-0.02361	4.77056	-0.03222															6.7	0.01727	6.7	0.01483
2830.9	0.88517	2830.6	1.11982		4.7982	-0.02891	4.79799	-0.03406															6.8	0.0169	6.8	0.01461
2831.2	0.80303	2830.9	1.01853		4.82547	-0.01868	4.82527	-0.03156															6.9	0.01718	6.9	0.01643
2831.5	0.78591	2831.2	0.93636		4.85259	-0.02221	4.85238	-0.018															7	0.01664	7	0.01363
2831.8	0.77352	2831.5	0.88086		4.87955	-0.01472	4.87935	-0.01921															7.1	0.01664	7.1	0.0163
2832.1	0.83187	2831.8	0.85813		4.90637	-0.01683	4.90617	-0.00817															7.2	0.0167	7.2	0.01318
2832.4	0.90194	2832.1	0.87903		4.93305	-0.00361	4.93285	-0.00839															7.3	0.01646	7.3	0.01562
2832.7	0.96525	2832.4	0.92677		4.95958	-0.00211	4.95938	7.7375e-05															7.4	0.01622	7.4	0.0153
2833	1.01905	2832.7	0.98366		4.98597	0.00839	4.98577	0.00213															7.5	0.01629	7.5	0.01405
2833.6	1.05145	2833	1.02232		5.01222	0.00378	5.01202	0.00211															7.6	0.01656	7.6	0.01523
2834.2	1.00074	2833.6	1.04854		5.03833	0.00496	5.03813	0.00936															7.7	0.01622	7.7	0.01478
2834.8	0.96211	2834.2	0.99014		5.06431	0.01438	5.06411	0.00927															7.8	0.01582	7.8	0.01502
2835.4	0.9754	2834.8	0.94425		5.09015	0.01093	5.08996	0.01579															7.9	0.01624	7.9	0.01356
2836	0.98974	2835.4	0.92471		5.11587	0.01186	5.11568	0.00971															8	0.01538	8	0.01592
2836.6	1.03857	2836	0.93627		5.14146	0.01554	5.14126	0.02229															8.1	0.01612	8.1	0.01519
2837.2	1.06183	2836.6	0.96654		5.16692	0.01107	5.16672	0.0141															8.2	0.01542	8.2	0.01467
2837.8	1.09785	2837.2	1.0007		5.19225	0.00935	5.19206	0.01368															8.3	0.01538	8.3	0.01476
2838.4	1.12023	2837.8	1.02514		5.21746	0.01543	5.21727	0.01768															8.4	0.01612	8.4	0.0163
2839	1.12919	2838.4	1.04155		5.24255	0.02028	5.24237	0.01763															8.5	0.01564	8.5	0.01457
2839.6	1.12963	2839	1.04936		5.26752	0.01262	5.26734	0.00613															8.6	0.01535	8.6	0.01536
2840.2	1.10011	2839.6	1.07201		5.29238	0.0193	5.29219	0.00791															8.7	0.01527	8.7	0.01512
2840.8	1.09227	2840.2	1.07776		5.31712	0.01571	5.31693	0.00405															8.8	0.01558	8.8	0.01448
2841.4	1.06041	2840.8	1.07894		5.34174	0.02182	5.34155	0.00696															8.9	0.01428	8.9	0.01463
2842	1.05943	2841.4	1.07652		5.36625	0.01733	5.36607	0.00855															9	0.01533	9	0.01579
2842.6	1.01848	2842	1.06346		5.39065	0.0127	5.39046	0.01209															9.1	0.01494	9.1	0.01165
2843.2	0.97545	2842.6	1.0209		5.41494	0.00442	5.41475	0.00381															9.2	0.01461	9.2	0.0154
2843.8	0.90804	2843.2	0.98647		5.43912	0.00143	5.43893	0.000553197															9.3	0.01479	9.3	0.01478
2844.4	0.86038	2843.8	0.93324		5.46319	0.00768	5.46301	0.00182															9.4	0.01468	9.4	0.01448
2845	0.83512	2844.4	0.89846		5.48716	0.01099	5.48698	0.000158913															9.5	0.01435	9.5	0.01427
2845.6	0.828	2845	0.87128		5.51102	0.00858	5.51084	0.00292															9.6	0.01437	9.6	0.01335
2846.2	0.85793	2845.6	0.8755		5.53478	-0.000772793	5.5346	0.000339075															9.7	0.01422	9.7	0.0151
2846.8	0.88492	2846.2	0.91004		5.55844	0.00806	5.55826	0.00546															9.8	0.01485	9.8	0.01528
2847.4	0.91265	2846.8	0.94426		5.582	0.00631	5.58182	0.00227															9.9	0.01446	9.9	0.01463
2848	0.93726	2847.4	0.96461		5.60546	-0.00377	5.60528	0.00301															10	0.01415	10	0.01418
2848.6	0.954	2848	0.98015		5.62882	0.000173223	5.62864	0.00926															10.1	0.01449	10.1	0.01465
2849.2	0.96251	2848.6	0.99197		5.65208	-0.0068	5.65191	0.000606946															10.2	0.01395	10.2	0.01234
2849.8	0.96108	2849.2	0.98589		5.67525	0.00802	5.67508	0.00517															10.3	0.01414	10.3	0.01457
2850.4	0.96221	2849.8	0.98361		5.69833	0.00782	5.69815	0.00478															10.4	0.01426	10.4	0.01446
					5.72131	0.01172	5.72114	0.01206															10.5	0.01321	10.5	0.01416
					5.7442	0.00806	5.74403	0.00518															10.6	0.01417	10.6	0.01497
					5.767	0.00477	5.76683	0.00587															10.7	0.01388	10.7	0.01482
					5.78971	0.00864	5.78954	0.00576															10.8	0.01372	10.8	0.01558
					5.81233	0.00839	5.81216	0.00721															10.9	0.01377	10.9	0.01453
					5.83486	0.00815	5.8347	0.00731															11	0.01358	11	0.01358
					5.85731	0.00293	5.85714	0.0032															11.1	0.0133	11.1	0.01455
					5.87967	0.00158	5.8795	0.00465															11.2	0.01358	11.2	0.01324
					5.90195	0.00205	5.90178	0.00917															11.3	0.01327	11.3	0.01568
					5.92414	0.00702	5.92397	0.00382															11.4	0.01355	11.4	0.01363
					5.94625	0.01029	5.94609	-0.00196															11.5	0.01362	11.5	0.01371
					5.96828	0.00848	5.96811	0.0098															11.6	0.01334	11.6	0.01369
					5.99023	0.00521	5.99006	0.00798															11.7	0.01278	11.7	0.01303
					6.01209	0.01951	6.01193	0.01016															11.8	0.01349	11.8	0.01422
					6.03388	0.00665	6.03372	0.01125															11.9	0.01363	11.9	0.013
					6.05559	0.01463	6.05543	0.01714															12	0.01252	12	0.01407
					6.07722	0.00596	6.07706	0.01134															12.1	0.01303	12.1	0.01326
					6.09877	0.00192	6.09861	0.01574															12.2	0.01341	12.2	0.01407
					6.12025	0.00413	6.12009	0.01086															12.3	0.01312	12.3	0.01373
					6.14166	0.00867	6.1415	0.01193															12.4	0.0128	12.4	0.01468
					6.16299	0.01785	6.16283	0.01323															12.5	0.01333	12.5	0.01292
					6.18424	0.01838	6.18408	0.01516															12.6	0.01231	12.6	0.01262
					6.20543	0.01477	6.20527	0.01005															12.7	0.01273	12.7	0.01536
					6.22654	0.01858	6.22638	0.01321															12.8	0.01299	12.8	0.0133
					6.24758	0.01557	6.24742	0.01303															12.9	0.01299	12.9	0.0132
					6.26855	0.01058	6.26839	0.0117															13	0.01278	13	0.0151
					6.28944	0.01421	6.28929	0.01516															13.1	0.01256	13.1	0.01281
					6.31027	0.01306	6.31012	0.0163															13.2	0.01252	13.2	0.01358
					6.33104	0.01945	6.33088	0.01211															13.3	0.01258	13.3	0.01365
					6.35173	0.00961	6.35157	0.02007															13.4	0.01259	13.4	0.01384
					6.37236	0.01177	6.3722	0.00882															13.5	0.01312	13.5	0.01328
					6.39292	0.01068	6.39276	0.01474															13.6	0.01219	13.6	0.01412
					6.41341	0.01378	6.41326	0.00724															13.7	0.01255	13.7	0.01508
					6.43384	0.00734	6.43368	0.00892															13.8	0.01235	13.8	0.01377
					6.4542	0.00741	6.45405	0.00585															13.9	0.01267	13.9	0.0132
					6.4745	0.00553	6.47435	0.00443															14	0.01233	14	0.01152
					6.49474	0.00932	6.49459	0.00418															14.1	0.01264	14.1	0.0139
					6.51491	0.00356	6.51476	0.00203															14.2	0.01233	14.2	0.01253
					6.53502	-0.00216	6.53487	0.00165															14.3	0.01223	14.3	0.0136
					6.55507	-0.00938	6.55492	0.00392															14.4	0.01217	14.4	0.01401
					6.57506	0.0019	6.57491	0.00158															14.5	0.01261	14.5	0.01305
					6.59499	-0.00621	6.59484	0.000805363															14.6	0.012	14.6	0.01227
					6.61486	-0.00329	6.61471	0.000900815															14.7	0.01216	14.7	0.01303
					6.63467	-0.00736	6.63452	-0.00623															14.8	0.01209	14.8	0.0145
					6.65441	-0.00362	6.65427	-0.00617															14.9	0.01237	14.9	0.01298
					6.67411	-0.00718	6.67396	-0.00588															15	0.01207	15	0.01337
					6.69374	-0.00984	6.69359	-0.01011															15.1	0.01214	15.1	0.01245
					6.71331	-0.01484	6.71317	-0.01416															15.2	0.01197	15.2	0.01358
					6.73283	-0.01736	6.73269	-0.01421															15.3	0.01219	15.3	0.01303
					6.75229	-0.0093	6.75215	-0.01618															15.4	0.01144	15.4	0.01339
					6.7717	-0.01281	6.77156	-0.0171															15.5	0.01211	15.5	0.01401
					6.79105	-0.00629	6.79091	-0.01478															15.6	0.01256	15.6	0.01328
					6.81035	-0.01586	6.8102	-0.02224															15.7	0.01164	15.7	0.01397
					6.82959	-0.01369	6.82945	-0.01932															15.8	0.01201	15.8	0.01283
					6.84878	-0.01697	6.84863	-0.0215															15.9	0.01196	15.9	0.01232
					6.86791	-0.01676	6.86777	-0.02415															16	0.0118	16	0.0136
					6.88699	-0.01465	6.88685	-0.02															16.1	0.01208	16.1	0.01373
					6.90602	-0.02004	6.90588	-0.02073															16.2	0.01169	16.2	0.01311
					6.92499	-0.02057	6.92485	-0.02892															16.3	0.01158	16.3	0.01339
					6.94392	-0.02678	6.94378	-0.02158															16.4	0.01153	16.4	0.01228
					6.96279	-0.01744	6.96265	-0.02515															16.5	0.01145	16.5	0.01371
					6.98161	-0.01458	6.98147	-0.02837															16.6	0.01169	16.6	0.0124
					7.00038	-0.01365	7.00024	-0.03099															16.7	0.01166	16.7	0.01245
					7.0191	-0.02205	7.01896	-0.02788															16.8	0.01184	16.8	0.01307
					7.03777	-0.01813	7.03763	-0.03035															16.9	0.01157	16.9	0.01298
					7.05639	-0.01625	7.05625	-0.0378															17	0.01164	17	0.01236
					7.07497	-0.02802	7.07483	-0.02698															17.1	0.01152	17.1	0.01343
					7.09349	-0.02289	7.09335	-0.03492															17.2	0.01171	17.2	0.01243
					7.11197	-0.01852	7.11183	-0.03191															17.3	0.01084	17.3	0.01324
					7.13039	-0.02317	7.13026	-0.03448															17.4	0.01136	17.4	0.01367
					7.14877	-0.02325	7.14864	-0.04418															17.5	0.01215	17.5	0.01257
					7.16711	-0.01916	7.16697	-0.0431															17.6	0.01115	17.6	0.01277
					7.18539	-0.02665	7.18526	-0.04794															17.7	0.0112	17.7	0.01118
					7.20363	-0.02367	7.2035	-0.04395															17.8	0.01151	17.8	0.01223
					7.22183	-0.02962	7.22169	-0.04824															17.9	0.01139	17.9	0.01275
					7.23997	-0.02991	7.23984	-0.04203															18	0.01137	18	0.01221
																							18.1	0.01093	18.1	0.01262
																							18.2	0.01147	18.2	0.01302
																							18.3	0.01167	18.3	0.01339
																							18.4	0.01138	18.4	0.01129
																							18.5	0.01128	18.5	0.01303
																							18.6	0.01087	18.6	0.0123
																							18.7	0.01078	18.7	0.01279
																							18.8	0.01135	18.8	0.01208
																							18.9	0.01045	18.9	0.01309
																							19	0.01126	19	0.01313
																							19.1	0.01091	19.1	0.01129
																							19.2	0.01088	19.2	0.0123
																							19.3	0.01133	19.3	0.01174
																							19.4	0.01056	19.4	0.01358
																							19.5	0.01086	19.5	0.01333
																							19.6	0.01152	19.6	0.0118
																							19.7	0.01049	19.7	0.01262
																							19.8	0.0107	19.8	0.01348
																							19.9	0.01118	19.9	0.01268
																							20	0.01073	20	0.01191
																							20.1	0.01106	20.1	0.01303
																							20.2	0.01126	20.2	0.0127
																							20.3	0.01036	20.3	0.01172
																							20.4	0.01079	20.4	0.012
																							20.5	0.01123	20.5	0.013
																							20.6	0.01061	20.6	0.01228
																							20.7	0.01082	20.7	0.013
																							20.8	0.01084	20.8	0.0118
																							20.9	0.01108	20.9	0.01165
																							21	0.01075	21	0.01174
																							21.1	0.0106	21.1	0.01116
																							21.2	0.01041	21.2	0.01303
																							21.3	0.01101	21.3	0.01343
																							21.4	0.01012	21.4	0.01165
																							21.5	0.01033	21.5	0.01253
																							21.6	0.01061	21.6	0.01258
																							21.7	0.01069	21.7	0.01236
																							21.8	0.01092	21.8	0.01204
																							21.9	0.01005	21.9	0.01142
																							22	0.01071	22	0.01112
																							22.1	0.01012	22.1	0.01322
																							22.2	0.0104	22.2	0.01056
																							22.3	0.01018	22.3	0.01283
																							22.4	0.01026	22.4	0.01157
																							22.5	0.01058	22.5	0.01183
																							22.6	0.01058	22.6	0.01131
																							22.7	0.01057	22.7	0.01303
																							22.8	0.0099	22.8	0.01172
																							22.9	0.01029	22.9	0.01167
																							23	0.01043	23	0.01157
																							23.1	0.01048	23.1	0.01305
																							23.2	0.01043	23.2	0.0118
																							23.3	0.0101	23.3	0.01277
																							23.4	0.00938	23.4	0.01135
																							23.5	0.01052	23.5	0.01266
																							23.6	0.01055	23.6	0.013
																							23.7	0.00956	23.7	0.01161
																							23.8	0.0104	23.8	0.01245
																							23.9	0.01022	23.9	0.01067
																							24	0.01025	24	0.01253
																							24.1	0.00986	24.1	0.0117
																							24.2	0.01046	24.2	0.01123
																							24.3	0.00981	24.3	0.0121
																							24.4	0.01046	24.4	0.01234
																							24.5	0.00972	24.5	0.01065
																							24.6	0.01021	24.6	0.01101
																							24.7	0.01004	24.7	0.01213
																							24.8	0.01013	24.8	0.01202
																							24.9	0.01009	24.9	0.01163
																							25	0.01001	25	0.01133
																							25.1	0.01065	25.1	0.01176
																							25.2	0.01043	25.2	0.01093
																							25.3	0.01026	25.3	0.01228
																							25.4	0.01006	25.4	0.01103
																							25.5	0.01005	25.5	0.0114
																							25.6	0.01004	25.6	0.01075
																							25.7	0.00953	25.7	0.01063
																							25.8	0.00987	25.8	0.01347
																							25.9	0.00995	25.9	0.01155
																							26	0.00962	26	0.01217
																							26.1	0.01014	26.1	0.01007
																							26.2	0.01002	26.2	0.01092
																							26.3	0.00997	26.3	0.01054
																							26.4	0.01021	26.4	0.01172
																							26.5	0.00979	26.5	0.0109
																							26.6	0.01004	26.6	0.01228
																							26.7	0.00936	26.7	0.01099
																							26.8	0.00999	26.8	0.0124
																							26.9	0.00939	26.9	0.01198
																							27	0.00995	27	0.01152
																							27.1	0.00977	27.1	0.01168
																							27.2	0.0098	27.2	0.01075
																							27.3	0.00997	27.3	0.01056
																							27.4	0.00949	27.4	0.01116
																							27.5	0.00951	27.5	0.01105
																							27.6	0.0099	27.6	0.01129
																							27.7	0.01027	27.7	0.01165
																							27.8	0.00943	27.8	0.01105
																							27.9	0.00994	27.9	0.01279
																							28	0.00908	28	0.01035
																							28.1	0.00972	28.1	0.01033
																							28.2	0.00958	28.2	0.01298
																							28.3	0.00982	28.3	0.01093
																							28.4	0.00963	28.4	0.01116
																							28.5	0.0097	28.5	0.01009
																							28.6	0.00976	28.6	0.0132
																							28.7	0.00957	28.7	0.01054
																							28.8	0.00903	28.8	0.0108
																							28.9	0.00994	28.9	0.00992
																							29	0.01002	29	0.01155
																							29.1	0.0094	29.1	0.01129
																							29.2	0.00902	29.2	0.01092
																							29.3	0.00992	29.3	0.00927
																							29.4	0.00961	29.4	0.01217
																							29.5	0.00947	29.5	0.01047
																							29.6	0.00928	29.6	0.01191
																							29.7	0.00895	29.7	0.01088
																							29.8	0.01005	29.8	0.01187
																							29.9	0.00946	29.9	0.0099
																							30	0.00898	30	0.01123
																							30.1	0.01003	30.1	0.01022
																							30.2	0.00951	30.2	0.01077
																							30.3	0.00972	30.3	0.00966
																							30.4	0.00933	30.4	0.01103
																							30.5	0.00927	30.5	0.01118
																							30.6	0.0094	30.6	0.01026
																							30.7	0.00962	30.7	0.0129
																							30.8	0.00914	30.8	0.00906
																							30.9	0.00924	30.9	0.01189
																							31	0.00917	31	0.01065
																							31.1	0.00942	31.1	0.01097
																							31.2	0.00905	31.2	0.01125
																							31.3	0.00953	31.3	0.01056
																							31.4	0.00963	31.4	0.01153
																							31.5	0.00879	31.5	0.00979
																							31.6	0.00933	31.6	0.01003
																							31.7	0.00973	31.7	0.01206
																							31.8	0.00892	31.8	0.0094
																							31.9	0.00962	31.9	0.01133
																							32	0.00945	32	0.01069
																							32.1	0.00932	32.1	0.01122
																							32.2	0.00913	32.2	0.01078
																							32.3	0.00888	32.3	0.01045
																							32.4	0.00931	32.4	0.01067
																							32.5	0.00887	32.5	0.01018
																							32.6	0.0094	32.6	0.01084
																							32.7	0.00907	32.7	0.00936
																							32.8	0.00927	32.8	0.00949
																							32.9	0.00873	32.9	0.01153
																							33	0.00934	33	0.01018
																							33.1	0.00947	33.1	0.0099
																							33.2	0.00985	33.2	0.0109
																							33.3	0.00833	33.3	0.01075
																							33.4	0.00876	33.4	0.00964
																							33.5	0.00921	33.5	0.00977
																							33.6	0.00907	33.6	0.01075
																							33.7	0.00899	33.7	0.00932
																							33.8	0.00939	33.8	0.01063
																							33.9	0.00889	33.9	0.01047
																							34	0.00857	34	0.00942
																							34.1	0.00951	34.1	0.01052
																							34.2	0.00899	34.2	0.01018
																							34.3	0.00889	34.3	0.01007
																							34.4	0.00893	34.4	0.01105
																							34.5	0.00902	34.5	0.00992
																							34.6	0.00939	34.6	0.01127
																							34.7	0.00964	34.7	0.0099
																							34.8	0.00928	34.8	0.01137
																							34.9	0.00844	34.9	0.00975
																							35	0.00909	35	0.00983
																							35.1	0.00936	35.1	0.01045
																							35.2	0.00888	35.2	0.0096
																							35.3	0.00876	35.3	0.01039
																							35.4	0.00893	35.4	0.00975
																							35.5	0.00886	35.5	0.00853
																							35.6	0.00888	35.6	0.0099
																							35.7	0.009	35.7	0.0099
																							35.8	0.00908	35.8	0.01048
																							35.9	0.00921	35.9	0.01011
																							36	0.00917	36	0.00885
																							36.1	0.00877	36.1	0.01054
																							36.2	0.00889	36.2	0.00908
																							36.3	0.0086	36.3	0.01039
																							36.4	0.00918	36.4	0.01077
																							36.5	0.00867	36.5	0.00861
																							36.6	0.00891	36.6	0.01157
																							36.7	0.00888	36.7	0.01037
																							36.8	0.00888	36.8	0.0106
																							36.9	0.00847	36.9	0.00985
																							37	0.00934	37	0.01075
																							37.1	0.00851	37.1	0.00913
																							37.2	0.00845	37.2	0.01052
																							37.3	0.00891	37.3	0.01013
																							37.4	0.00884	37.4	0.00964
																							37.5	0.0085	37.5	0.0088
																							37.6	0.00929	37.6	0.01073
																							37.7	0.00858	37.7	0.00966
																							37.8	0.0091	37.8	0.01058
																							37.9	0.00855	37.9	0.00874
																							38	0.00895	38	0.0106
																							38.1	0.00866	38.1	0.00936
																							38.2	0.00889	38.2	0.01116
																							38.3	0.00845	38.3	0.01065
																							38.4	0.00815	38.4	0.00853
																							38.5	0.00858	38.5	0.0096
																							38.6	0.00895	38.6	0.00831
																							38.7	0.00874	38.7	0.01131
																							38.8	0.00859	38.8	0.00844
																							38.9	0.00836	38.9	0.0108
																							39	0.00845	39	0.01041
																							39.1	0.00888	39.1	0.0081
																							39.2	0.00837	39.2	0.01039
																							39.3	0.00865	39.3	0.01041
																							39.4	0.00889	39.4	0.00891
																							39.5	0.00856	39.5	0.01155
																							39.6	0.00895	39.6	0.01045
																							39.7	0.00854	39.7	0.00987
																							39.8	0.00857	39.8	0.00897
																							39.9	0.00847	39.9	0.00953
																							40	0.00891	40	0.00932
																							40.1	0.00836	40.1	0.00927
																							40.2	0.00861	40.2	0.00964
																							40.3	0.00884	40.3	0.00921
																							40.4	0.00832	40.4	0.00913
																							40.5	0.00848	40.5	0.0079
																							40.6	0.00847	40.6	0.00988
																							40.7	0.00849	40.7	0.01047
																							40.8	0.00845	40.8	0.00979
																							40.9	0.00933	40.9	0.00955
																							41	0.00801	41	0.00996
																							41.1	0.00882	41.1	0.00945
																							41.2	0.00789	41.2	0.0096
																							41.3	0.00875	41.3	0.00838
																							41.4	0.00825	41.4	0.00893
																							41.5	0.00845	41.5	0.00876
																							41.6	0.00862	41.6	0.0096
																							41.7	0.00853	41.7	0.00988
																							41.8	0.00854	41.8	0.00897
																							41.9	0.00823	41.9	0.0106
																							42	0.0085	42	0.00882
																							42.1	0.00865	42.1	0.00829
																							42.2	0.00818	42.2	0.00917
																							42.3	0.00824	42.3	0.00803
																							42.4	0.00815	42.4	0.01088
																							42.5	0.00853	42.5	0.0087
																							42.6	0.00843	42.6	0.0099
																							42.7	0.00839	42.7	0.00917
																							42.8	0.00804	42.8	0.00928
																							42.9	0.00818	42.9	0.00983
																							43	0.00845	43	0.00945
																							43.1	0.00826	43.1	0.00992
																							43.2	0.00821	43.2	0.0088
																							43.3	0.00824	43.3	0.00962
																							43.4	0.00808	43.4	0.00848
																							43.5	0.00863	43.5	0.00863
																							43.6	0.008	43.6	0.0103
																							43.7	0.0083	43.7	0.0088
																							43.8	0.00792	43.8	0.00968
																							43.9	0.0084	43.9	0.00917
																							44	0.00795	44	0.00912
																							44.1	0.008	44.1	0.00848
																							44.2	0.00811	44.2	0.00964
																							44.3	0.00784	44.3	0.00938
																							44.4	0.00883	44.4	0.00927
																							44.5	0.00773	44.5	0.00853
																							44.6	0.00821	44.6	0.00915
																							44.7	0.00835	44.7	0.00923
																							44.8	0.00795	44.8	0.0091
																							44.9	0.00847	44.9	0.00947
																							45	0.00792	45	0.00938
																							45.1	0.00797	45.1	0.00868
																							45.2	0.00858	45.2	0.00863
																							45.3	0.00828	45.3	0.00762
																							45.4	0.00821	45.4	0.00919
																							45.5	0.00797	45.5	0.00891
																							45.6	0.00827	45.6	0.0082
																							45.7	0.0082	45.7	0.00863
																							45.8	0.00833	45.8	0.00966
																							45.9	0.00797	45.9	0.00882
																							46	0.00862	46	0.00938
																							46.1	0.00788	46.1	0.00895
																							46.2	0.00783	46.2	0.0081
																							46.3	0.00793	46.3	0.00917
																							46.4	0.00835	46.4	0.00975
																							46.5	0.00772	46.5	0.00805
																							46.6	0.00741	46.6	0.00859
																							46.7	0.00788	46.7	0.00898
																							46.8	0.00775	46.8	0.00934
																							46.9	0.00769	46.9	0.00863
																							47	0.00862	47	0.00996
																							47.1	0.00742	47.1	0.00906
																							47.2	0.00828	47.2	0.00717
																							47.3	0.00766	47.3	0.00928
																							47.4	0.00785	47.4	0.00763
																							47.5	0.00791	47.5	0.00814
																							47.6	0.00766	47.6	0.00835
																							47.7	0.00817	47.7	0.0087
																							47.8	0.00823	47.8	0.00814
																							47.9	0.00802	47.9	0.00767
																							48	0.0081	48	0.00827
																							48.1	0.0077	48.1	0.00874
																							48.2	0.00783	48.2	0.00818
																							48.3	0.00854	48.3	0.00801
																							48.4	0.00778	48.4	0.00885
																							48.5	0.00784	48.5	0.00878
																							48.6	0.00778	48.6	0.00913
																							48.7	0.008	48.7	0.00904
																							48.8	0.0076	48.8	0.00923
																							48.9	0.00815	48.9	0.00958
																							49	0.00689	49	0.00943
																							49.1	0.00793	49.1	0.00613
																							49.2	0.00789	49.2	0.009
																							49.3	0.00744	49.3	0.00797
																							49.4	0.00807	49.4	0.00882
																							49.5	0.00797	49.5	0.00913
																							49.6	0.00733	49.6	0.00893
																							49.7	0.00784	49.7	0.00818
																							49.8	0.00797	49.8	0.00923
																							49.9	0.00813	49.9	0.00844
																							50	0.02981	50	0.29472
																							50.1	0.0508	50.1	0.28497
																							50.2	0.05086	50.2	0.27803
																							50.3	0.05035	50.3	0.27203
																							50.4	0.04818	50.4	0.2664
																							50.5	0.04799	50.5	0.26678
																							50.6	0.04761	50.6	0.26284
																							50.7	0.04634	50.7	0.26247
																							50.8	0.04633	50.8	0.25928
																							50.9	0.04575	50.9	0.25797
																							51	0.04508	51	0.25647
																							51.1	0.04566	51.1	0.2574
																							51.2	0.04444	51.2	0.25515
																							51.3	0.04468	51.3	0.2529
																							51.4	0.04479	51.4	0.25328
																							51.5	0.04378	51.5	0.2499
																							51.6	0.04403	51.6	0.25122
																							51.7	0.04332	51.7	0.24897
																							51.8	0.04317	51.8	0.25084
																							51.9	0.04389	51.9	0.24765
																							52	0.04372	52	0.24915
																							52.1	0.04325	52.1	0.24747
																							52.2	0.04309	52.2	0.2469
																							52.3	0.04262	52.3	0.24615
																							52.4	0.04276	52.4	0.24747
																							52.5	0.04313	52.5	0.24597
																							52.6	0.04231	52.6	0.24465
																							52.7	0.04248	52.7	0.24597
																							52.8	0.04191	52.8	0.2439
																							52.9	0.04219	52.9	0.24503
																							53	0.04211	53	0.24409
																							53.1	0.04181	53.1	0.24203
																							53.2	0.04237	53.2	0.2424
																							53.3	0.04195	53.3	0.24503
																							53.4	0.04098	53.4	0.24222
																							53.5	0.04186	53.5	0.24315
																							53.6	0.04133	53.6	0.24184
																							53.7	0.04141	53.7	0.24165
																							53.8	0.04109	53.8	0.24428
																							53.9	0.04113	53.9	0.24109
																							54	0.04178	54	0.24315
																							54.1	0.04074	54.1	0.2424
																							54.2	0.04062	54.2	0.24203
																							54.3	0.04101	54.3	0.24147
																							54.4	0.0406	54.4	0.24165
																							54.5	0.04134	54.5	0.24203
																							54.6	0.04093	54.6	0.24315
																							54.7	0.04065	54.7	0.23978
																							54.8	0.04087	54.8	0.23978
																							54.9	0.04093	54.9	0.24184
																							55	0.04105	55	0.24072
																							55.1	0.04071	55.1	0.23959
																							55.2	0.04086	55.2	0.23959
																							55.3	0.03981	55.3	0.23997
																							55.4	0.0401	55.4	0.23978
																							55.5	0.04093	55.5	0.23922
																							55.6	0.04051	55.6	0.24053
																							55.7	0.04006	55.7	0.23978
																							55.8	0.03979	55.8	0.23865
																							55.9	0.03988	55.9	0.23922
																							56	0.04012	56	0.23997
																							56.1	0.03942	56.1	0.2379
																							56.2	0.04039	56.2	0.23978
																							56.3	0.03979	56.3	0.23959
																							56.4	0.0395	56.4	0.23997
																							56.5	0.04076	56.5	0.24034
																							56.6	0.03948	56.6	0.23865
																							56.7	0.04037	56.7	0.23734
																							56.8	0.03959	56.8	0.23884
																							56.9	0.03915	56.9	0.24015
																							57	0.03971	57	0.2379
																							57.1	0.03977	57.1	0.23997
																							57.2	0.0398	57.2	0.23997
																							57.3	0.03918	57.3	0.23753
																							57.4	0.03968	57.4	0.23884
																							57.5	0.0398	57.5	0.23959
																							57.6	0.03959	57.6	0.2379
																							57.7	0.03938	57.7	0.23734
																							57.8	0.03939	57.8	0.23922
																							57.9	0.03913	57.9	0.23847
																							58	0.03991	58	0.2379
																							58.1	0.03935	58.1	0.23922
																							58.2	0.03896	58.2	0.23809
																							58.3	0.03968	58.3	0.23753
																							58.4	0.03927	58.4	0.23847
																							58.5	0.03913	58.5	0.23997
																							58.6	0.03874	58.6	0.23734
																							58.7	0.03893	58.7	0.23809
																							58.8	0.03913	58.8	0.23828
																							58.9	0.03888	58.9	0.23753
																							59	0.03916	59	0.23884
																							59.1	0.03921	59.1	0.2379
																							59.2	0.03909	59.2	0.23753
																							59.3	0.03903	59.3	0.23697
																							59.4	0.03931	59.4	0.2379
																							59.5	0.0388	59.5	0.23772
																							59.6	0.03898	59.6	0.23659
																							59.7	0.03895	59.7	0.23678
																							59.8	0.03911	59.8	0.23865
																							59.9	0.03854	59.9	0.23772
																							60	0.03924	60	0.23565
																							60.1	0.03866	60.1	0.23603
																							60.2	0.03866	60.2	0.23715
																							60.3	0.03881	60.3	0.23678
																							60.4	0.03878	60.4	0.23772
																							60.5	0.03876	60.5	0.2364
																							60.6	0.03893	60.6	0.23659
																							60.7	0.03903	60.7	0.23697
																							60.8	0.03847	60.8	0.23565
																							60.9	0.03918	60.9	0.23715
																							61	0.03843	61	0.23697
																							61.1	0.03847	61.1	0.23528
																							61.2	0.03918	61.2	0.23659
																							61.3	0.03803	61.3	0.23697
																							61.4	0.03837	61.4	0.23547
																							61.5	0.03867	61.5	0.2364
																							61.6	0.03831	61.6	0.23678
																							61.7	0.0383	61.7	0.23584
																							61.8	0.03877	61.8	0.23622
																							61.9	0.03837	61.9	0.23603
																							62	0.03863	62	0.23584
																							62.1	0.03854	62.1	0.23453
																							62.2	0.03817	62.2	0.2364
																							62.3	0.03936	62.3	0.23509
																							62.4	0.0382	62.4	0.23659
																							62.5	0.03872	62.5	0.23659
																							62.6	0.03772	62.6	0.2349
																							62.7	0.03858	62.7	0.23509
																							62.8	0.03803	62.8	0.2364
																							62.9	0.03818	62.9	0.23565
																							63	0.03877	63	0.23584
																							63.1	0.03752	63.1	0.23472
																							63.2	0.03819	63.2	0.23584
																							63.3	0.03825	63.3	0.23753
																							63.4	0.03813	63.4	0.2349
																							63.5	0.03813	63.5	0.23322
																							63.6	0.03857	63.6	0.23603
																							63.7	0.03859	63.7	0.23528
																							63.8	0.03788	63.8	0.23547
																							63.9	0.03784	63.9	0.23415
																							64	0.0382	64	0.23509
																							64.1	0.03763	64.1	0.23565
																							64.2	0.03799	64.2	0.23397
																							64.3	0.03769	64.3	0.23622
																							64.4	0.03818	64.4	0.23528
																							64.5	0.03739	64.5	0.23603
																							64.6	0.03792	64.6	0.23397
																							64.7	0.03769	64.7	0.23434
																							64.8	0.03797	64.8	0.23415
																							64.9	0.03741	64.9	0.23415
																							65	0.03775	65	0.23472
																							65.1	0.03777	65.1	0.23453
																							65.2	0.03759	65.2	0.23378
																							65.3	0.0384	65.3	0.23472
																							65.4	0.0376	65.4	0.23509
																							65.5	0.0377	65.5	0.23603
																							65.6	0.03764	65.6	0.23528
																							65.7	0.03771	65.7	0.2334
																							65.8	0.0378	65.8	0.23378
																							65.9	0.03744	65.9	0.23453
																							66	0.03742	66	0.23415
																							66.1	0.03817	66.1	0.2334
																							66.2	0.03747	66.2	0.23509
																							66.3	0.0376	66.3	0.23284
																							66.4	0.03766	66.4	0.2349
																							66.5	0.03731	66.5	0.23303
																							66.6	0.03756	66.6	0.23547
																							66.7	0.03716	66.7	0.23322
																							66.8	0.03702	66.8	0.23265
																							66.9	0.03834	66.9	0.23453
																							67	0.03751	67	0.23378
																							67.1	0.03755	67.1	0.2349
																							67.2	0.03713	67.2	0.23265
																							67.3	0.03759	67.3	0.2349
																							67.4	0.03792	67.4	0.23153
																							67.5	0.03692	67.5	0.23397
																							67.6	0.03739	67.6	0.23472
																							67.7	0.03707	67.7	0.23284
																							67.8	0.03764	67.8	0.23415
																							67.9	0.03775	67.9	0.2334
																							68	0.03782	68	0.2334
																							68.1	0.0374	68.1	0.23322
																							68.2	0.03736	68.2	0.23153
																							68.3	0.03752	68.3	0.23303
																							68.4	0.03745	68.4	0.23284
																							68.5	0.03697	68.5	0.23359
																							68.6	0.03725	68.6	0.2334
																							68.7	0.03752	68.7	0.23359
																							68.8	0.03754	68.8	0.23303
																							68.9	0.03676	68.9	0.23397
																							69	0.03715	69	0.23303
																							69.1	0.03687	69.1	0.23322
																							69.2	0.03688	69.2	0.23303
																							69.3	0.03731	69.3	0.23284
																							69.4	0.03655	69.4	0.23265
																							69.5	0.03715	69.5	0.23284
																							69.6	0.03711	69.6	0.2334
																							69.7	0.03701	69.7	0.23228
																							69.8	0.03689	69.8	0.23209
																							69.9	0.03706	69.9	0.23172
																							70	0.03682	70	0.23172
																							70.1	0.03734	70.1	0.23472
																							70.2	0.03692	70.2	0.23303
																							70.3	0.03663	70.3	0.23303
																							70.4	0.03739	70.4	0.23247
																							70.5	0.03669	70.5	0.23209
																							70.6	0.03708	70.6	0.2319
																							70.7	0.03703	70.7	0.23265
																							70.8	0.0375	70.8	0.23247
																							70.9	0.0363	70.9	0.23284
																							71	0.03666	71	0.23228
																							71.1	0.03686	71.1	0.23153
																							71.2	0.03674	71.2	0.23265
																							71.3	0.03674	71.3	0.23247
																							71.4	0.03671	71.4	0.2319
																							71.5	0.0369	71.5	0.23284
																							71.6	0.03712	71.6	0.23115
																							71.7	0.03681	71.7	0.23228
																							71.8	0.03664	71.8	0.2319
																							71.9	0.03646	71.9	0.2334
																							72	0.03655	72	0.23228
																							72.1	0.03741	72.1	0.23059
																							72.2	0.0366	72.2	0.23397
																							72.3	0.03648	72.3	0.23134
																							72.4	0.03725	72.4	0.23322
																							72.5	0.03619	72.5	0.2334
																							72.6	0.03708	72.6	0.23322
																							72.7	0.03658	72.7	0.23022
																							72.8	0.03654	72.8	0.23153
																							72.9	0.03678	72.9	0.23115
																							73	0.03642	73	0.2319
																							73.1	0.03659	73.1	0.23172
																							73.2	0.03678	73.2	0.23078
																							73.3	0.03692	73.3	0.2319
																							73.4	0.03679	73.4	0.2334
																							73.5	0.03623	73.5	0.23059
																							73.6	0.03686	73.6	0.23228
																							73.7	0.0358	73.7	0.23153
																							73.8	0.03675	73.8	0.2304
																							73.9	0.0363	73.9	0.23134
																							74	0.03688	74	0.2319
																							74.1	0.03655	74.1	0.23322
																							74.2	0.03689	74.2	0.23059
																							74.3	0.0364	74.3	0.2304
																							74.4	0.03592	74.4	0.23059
																							74.5	0.03659	74.5	0.23078
																							74.6	0.03634	74.6	0.23265
																							74.7	0.03634	74.7	0.23097
																							74.8	0.03646	74.8	0.23172
																							74.9	0.03648	74.9	0.23134
																							75	0.03597	75	0.2319
																							75.1	0.03647	75.1	0.2319
																							75.2	0.03687	75.2	0.23097
																							75.3	0.03615	75.3	0.2319
																							75.4	0.03646	75.4	0.23115
																							75.5	0.03599	75.5	0.23209
																							75.6	0.03623	75.6	0.23097
																							75.7	0.03645	75.7	0.23022
																							75.8	0.03625	75.8	0.23228
																							75.9	0.03639	75.9	0.23059
																							76	0.03612	76	0.23209
																							76.1	0.03658	76.1	0.23022
																							76.2	0.03645	76.2	0.23228
																							76.3	0.03609	76.3	0.23209
																							76.4	0.03593	76.4	0.23097
																							76.5	0.03606	76.5	0.2319
																							76.6	0.03601	76.6	0.22928
																							76.7	0.03649	76.7	0.23022
																							76.8	0.03584	76.8	0.22984
																							76.9	0.03625	76.9	0.23059
																							77	0.03622	77	0.23059
																							77.1	0.03627	77.1	0.23097
																							77.2	0.03587	77.2	0.23059
																							77.3	0.03609	77.3	0.23022
																							77.4	0.03541	77.4	0.23172
																							77.5	0.03591	77.5	0.23209
																							77.6	0.0363	77.6	0.22984
																							77.7	0.03646	77.7	0.23115
																							77.8	0.03616	77.8	0.23003
																							77.9	0.03596	77.9	0.23097
																							78	0.03625	78	0.23228
																							78.1	0.03561	78.1	0.23078
																							78.2	0.03609	78.2	0.22965
																							78.3	0.03561	78.3	0.23097
																							78.4	0.0363	78.4	0.23078
																							78.5	0.03607	78.5	0.22947
																							78.6	0.03582	78.6	0.23059
																							78.7	0.03573	78.7	0.23022
																							78.8	0.03635	78.8	0.22965
																							78.9	0.0359	78.9	0.23115
																							79	0.03601	79	0.23059
																							79.1	0.03522	79.1	0.23059
																							79.2	0.03615	79.2	0.22984
																							79.3	0.03562	79.3	0.22947
																							79.4	0.03609	79.4	0.2304
																							79.5	0.0353	79.5	0.22928
																							79.6	0.03609	79.6	0.2304
																							79.7	0.03617	79.7	0.22853
																							79.8	0.03573	79.8	0.23022
																							79.9	0.03564	79.9	0.23078
																							80	0.03538	80	0.23003
																							80.1	0.03586	80.1	0.22984
																							80.2	0.03571	80.2	0.23097
																							80.3	0.03568	80.3	0.23078
																							80.4	0.03565	80.4	0.22872
																							80.5	0.03627	80.5	0.22909
																							80.6	0.03563	80.6	0.23059
																							80.7	0.03593	80.7	0.23022
																							80.8	0.03485	80.8	0.2289
																							80.9	0.03554	80.9	0.22909
																							81	0.03597	81	0.23059
																							81.1	0.03532	81.1	0.2304
																							81.2	0.03627	81.2	0.23172
																							81.3	0.03523	81.3	0.22909
																							81.4	0.03579	81.4	0.22965
																							81.5	0.03527	81.5	0.23059
																							81.6	0.03535	81.6	0.22984
																							81.7	0.03588	81.7	0.22928
																							81.8	0.03606	81.8	0.22928
																							81.9	0.03557	81.9	0.22909
																							82	0.03515	82	0.22815
																							82.1	0.03523	82.1	0.23003
																							82.2	0.03598	82.2	0.23059
																							82.3	0.0353	82.3	0.2289
																							82.4	0.03515	82.4	0.22965
																							82.5	0.03578	82.5	0.22965
																							82.6	0.03532	82.6	0.23003
																							82.7	0.03558	82.7	0.23153
																							82.8	0.03538	82.8	0.22815
																							82.9	0.03539	82.9	0.22984
																							83	0.03581	83	0.22909
																							83.1	0.03576	83.1	0.23003
																							83.2	0.03485	83.2	0.2289
																							83.3	0.0352	83.3	0.22965
																							83.4	0.03521	83.4	0.22947
																							83.5	0.0362	83.5	0.22853
																							83.6	0.03514	83.6	0.23078
																							83.7	0.0356	83.7	0.23059
																							83.8	0.03542	83.8	0.22853
																							83.9	0.03547	83.9	0.22947
																							84	0.03546	84	0.22834
																							84.1	0.03568	84.1	0.22947
																							84.2	0.03575	84.2	0.22928
																							84.3	0.03528	84.3	0.23059
																							84.4	0.03534	84.4	0.2289
																							84.5	0.03538	84.5	0.22909
																							84.6	0.03525	84.6	0.23059
																							84.7	0.03508	84.7	0.2289
																							84.8	0.03477	84.8	0.23022
																							84.9	0.03579	84.9	0.22909
																							85	0.03453	85	0.2289
																							85.1	0.03552	85.1	0.22797
																							85.2	0.03477	85.2	0.22928
																							85.3	0.03583	85.3	0.22872
																							85.4	0.03547	85.4	0.22965
																							85.5	0.03527	85.5	0.22965
																							85.6	0.03492	85.6	0.2304
																							85.7	0.03467	85.7	0.22834
																							85.8	0.03541	85.8	0.22928
																							85.9	0.0353	85.9	0.22909
																							86	0.03532	86	0.22984
																							86.1	0.03516	86.1	0.23115
																							86.2	0.03518	86.2	0.22815
																							86.3	0.03526	86.3	0.22853
																							86.4	0.0355	86.4	0.22928
																							86.5	0.03462	86.5	0.22759
																							86.6	0.03525	86.6	0.23003
																							86.7	0.03524	86.7	0.22778
																							86.8	0.03516	86.8	0.22909
																							86.9	0.03531	86.9	0.22965
																							87	0.03498	87	0.22797
																							87.1	0.03432	87.1	0.22947
																							87.2	0.03552	87.2	0.22834
																							87.3	0.03542	87.3	0.22928
																							87.4	0.03438	87.4	0.2289
																							87.5	0.03455	87.5	0.22834
																							87.6	0.03545	87.6	0.2289
																							87.7	0.03507	87.7	0.22947
																							87.8	0.03451	87.8	0.2304
																							87.9	0.0352	87.9	0.22797
																							88	0.03463	88	0.22797
																							88.1	0.03529	88.1	0.23022
																							88.2	0.03464	88.2	0.22703
																							88.3	0.03501	88.3	0.22778
																							88.4	0.03488	88.4	0.22928
																							88.5	0.03486	88.5	0.22834
																							88.6	0.03509	88.6	0.2289
																							88.7	0.0348	88.7	0.22872
																							88.8	0.03484	88.8	0.22853
																							88.9	0.03492	88.9	0.23003
																							89	0.03471	89	0.22797
																							89.1	0.03472	89.1	0.22909
																							89.2	0.03525	89.2	0.22797
																							89.3	0.0352	89.3	0.22947
																							89.4	0.03481	89.4	0.22778
																							89.5	0.03472	89.5	0.22947
																							89.6	0.03471	89.6	0.22815
																							89.7	0.03507	89.7	0.22928
																							89.8	0.03497	89.8	0.22872
																							89.9	0.03525	89.9	0.22759
																							90	0.03428	90	0.2289
																							90.1	0.03443	90.1	0.2274
																							90.2	0.0348	90.2	0.22872
																							90.3	0.03484	90.3	0.2289
																							90.4	0.03435	90.4	0.22815
																							90.5	0.03477	90.5	0.23003
																							90.6	0.0352	90.6	0.22759
																							90.7	0.0339	90.7	0.22909
																							90.8	0.03511	90.8	0.22778
																							90.9	0.03497	90.9	0.22759
																							91	0.03677	91	0.2274
																							91.1	0.03686	91.1	0.22778
																							91.2	0.03697	91.2	0.2289
																							91.3	0.0334	91.3	0.2274
																							91.4	0.03381	91.4	0.2289
																							91.5	0.03444	91.5	0.22815
																							91.6	0.03389	91.6	0.22665
																							91.7	0.03421	91.7	0.22928
																							91.8	0.03472	91.8	0.2274
																							91.9	0.03395	91.9	0.22872
																							92	0.03444	92	0.22722
																							92.1	0.03443	92.1	0.22815
																							92.2	0.03462	92.2	0.22984
																							92.3	0.03423	92.3	0.22628
																							92.4	0.03458	92.4	0.22909
																							92.5	0.03495	92.5	0.2274
																							92.6	0.03454	92.6	0.22872
																							92.7	0.03473	92.7	0.22722
																							92.8	0.03439	92.8	0.22647
																							92.9	0.0347	92.9	0.22797
																							93	0.03432	93	0.22815
																							93.1	0.0348	93.1	0.22703
																							93.2	0.03458	93.2	0.22834
																							93.3	0.03484	93.3	0.22834
																							93.4	0.03388	93.4	0.22778
																							93.5	0.03465	93.5	0.2274
																							93.6	0.03476	93.6	0.22703
																							93.7	0.03423	93.7	0.22778
																							93.8	0.03444	93.8	0.22872
																							93.9	0.03432	93.9	0.22628
																							94	0.03469	94	0.22797
																							94.1	0.03394	94.1	0.22722
																							94.2	0.03479	94.2	0.22778
																							94.3	0.034	94.3	0.22778
																							94.4	0.03469	94.4	0.22703
																							94.5	0.03407	94.5	0.22759
																							94.6	0.03442	94.6	0.22853
																							94.7	0.03408	94.7	0.22797
																							94.8	0.03467	94.8	0.22815
																							94.9	0.03446	94.9	0.2259
																							95	0.03447	95	0.22834
																							95.1	0.03488	95.1	0.2259
																							95.2	0.03449	95.2	0.22759
																							95.3	0.03438	95.3	0.22759
																							95.4	0.03444	95.4	0.22909
																							95.5	0.03393	95.5	0.2274
																							95.6	0.03464	95.6	0.22853
																							95.7	0.03445	95.7	0.22722
																							95.8	0.03416	95.8	0.22684
																							95.9	0.03387	95.9	0.22759
																							96	0.03406	96	0.22834
																							96.1	0.0342	96.1	0.22647
																							96.2	0.03469	96.2	0.22834
																							96.3	0.03369	96.3	0.2259
																							96.4	0.03481	96.4	0.22684
																							96.5	0.03458	96.5	0.2274
																							96.6	0.03381	96.6	0.22665
																							96.7	0.0342	96.7	0.22703
																							96.8	0.03459	96.8	0.22647
																							96.9	0.03414	96.9	0.22797
																							97	0.03467	97	0.22834
																							97.1	0.03422	97.1	0.22647
																							97.2	0.0337	97.2	0.22815
																							97.3	0.03373	97.3	0.22628
																							97.4	0.03365	97.4	0.2274
																							97.5	0.03441	97.5	0.22834
																							97.6	0.03391	97.6	0.22665
																							97.7	0.03436	97.7	0.22759
																							97.8	0.03443	97.8	0.22609
																							97.9	0.03369	97.9	0.22834
																							98	0.03433	98	0.22778
																							98.1	0.0342	98.1	0.22684
																							98.2	0.03449	98.2	0.22684
																							98.3	0.03412	98.3	0.22722
																							98.4	0.03386	98.4	0.22759
																							98.5	0.03427	98.5	0.22647
																							98.6	0.0335	98.6	0.22684
																							98.7	0.03412	98.7	0.22722
																							98.8	0.03396	98.8	0.22853
																							98.9	0.03376	98.9	0.22722
																							99	0.03362	99	0.22665
																							99.1	0.03402	99.1	0.22797
																							99.2	0.03383	99.2	0.22478
																							99.3	0.03438	99.3	0.22872
																							99.4	0.03417	99.4	0.22684
																							99.5	0.03411	99.5	0.22628
																							99.6	0.03354	99.6	0.22703
																							99.7	0.03435	99.7	0.22703
																							99.8	0.03367	99.8	0.2259
																							99.9	0.03395	99.9	0.22834
																							100	0.03399	100	0.22572
																							100.1	0.03405	100.1	0.22684
																							100.2	0.0342	100.2	0.22647
																							100.3	0.03396	100.3	0.2274
																							100.4	0.02314	100.4	0.22178
																							100.5	0.00939	100.5	0.10195
																							100.6	0.0081	100.6	0.08269
																							100.7	0.00758	100.7	0.07812
																							100.8	0.00729	100.8	0.07219
																							100.9	0.00713	100.9	0.06925
																							101	0.00631	101	0.06748
																							101.1	0.00719	101.1	0.06447
																							101.2	0.00646	101.2	0.06087
																							101.3	0.00656	101.3	0.061
																							101.4	0.00613	101.4	0.06021
																							101.5	0.00617	101.5	0.05948
																							101.6	0.00589	101.6	0.05648
																							101.7	0.00664	101.7	0.05732
																							101.8	0.00646	101.8	0.05408
																							101.9	0.00632	101.9	0.05464
																							102	0.00623	102	0.05415
																							102.1	0.00565	102.1	0.05505
																							102.2	0.00617	102.2	0.05215
																							102.3	0.00582	102.3	0.05217
																							102.4	0.00593	102.4	0.05179
																							102.5	0.00583	102.5	0.05029
																							102.6	0.00627	102.6	0.04903
																							102.7	0.00561	102.7	0.05052
																							102.8	0.00547	102.8	0.05143
																							102.9	0.00601	102.9	0.04821
																							103	0.00627	103	0.04917
																							103.1	0.00601	103.1	0.04965
																							103.2	0.00612	103.2	0.04763
																							103.3	0.00568	103.3	0.04761
																							103.4	0.00627	103.4	0.04795
																							103.5	0.0058	103.5	0.04737
																							103.6	0.00603	103.6	0.04611
																							103.7	0.0055	103.7	0.04797
																							103.8	0.0057	103.8	0.04626
																							103.9	0.00537	103.9	0.04731
																							104	0.00601	104	0.04558
																							104.1	0.00593	104.1	0.04527
																							104.2	0.00569	104.2	0.04476
																							104.3	0.00563	104.3	0.04564
																							104.4	0.00565	104.4	0.04425
																							104.5	0.00591	104.5	0.04557
																							104.6	0.00562	104.6	0.04382
																							104.7	0.00605	104.7	0.04452
																							104.8	0.00564	104.8	0.04427
																							104.9	0.00553	104.9	0.04313
																							105	0.00548	105	0.04452
																							105.1	0.00614	105.1	0.04393
																							105.2	0.00548	105.2	0.0418
																							105.3	0.00557	105.3	0.04365
																							105.4	0.00549	105.4	0.04217
																							105.5	0.00617	105.5	0.04204
																							105.6	0.00563	105.6	0.04405
																							105.7	0.00595	105.7	0.04108
																							105.8	0.00604	105.8	0.04255
																							105.9	0.00532	105.9	0.04069
																							106	0.00589	106	0.042
																							106.1	0.00571	106.1	0.04127
																							106.2	0.00611	106.2	0.04013
																							106.3	0.00557	106.3	0.0405
																							106.4	0.00571	106.4	0.04039
																							106.5	0.00584	106.5	0.04088
																							106.6	0.00559	106.6	0.04112
																							106.7	0.00608	106.7	0.0391
																							106.8	0.00605	106.8	0.04103
																							106.9	0.00502	106.9	0.04002
																							107	0.00582	107	0.03977
																							107.1	0.00584	107.1	0.03927
																							107.2	0.00527	107.2	0.03868
																							107.3	0.00589	107.3	0.03949
																							107.4	0.00627	107.4	0.03923
																							107.5	0.00563	107.5	0.04011
																							107.6	0.00551	107.6	0.03863
																							107.7	0.00521	107.7	0.03861
																							107.8	0.0059	107.8	0.03859
																							107.9	0.00576	107.9	0.03748
																							108	0.00568	108	0.03771
																							108.1	0.00521	108.1	0.03788
																							108.2	0.00626	108.2	0.03735
																							108.3	0.00641	108.3	0.03767
																							108.4	0.00512	108.4	0.03664
																							108.5	0.00538	108.5	0.03754
																							108.6	0.0059	108.6	0.03687
																							108.7	0.00591	108.7	0.0366
																							108.8	0.00566	108.8	0.03732
																							108.9	0.00662	108.9	0.03647
																							109	0.00557	109	0.03703
																							109.1	0.00551	109.1	0.03784
																							109.2	0.00582	109.2	0.03668
																							109.3	0.0058	109.3	0.03499
																							109.4	0.00597	109.4	0.03621
																							109.5	0.00515	109.5	0.03617
																							109.6	0.00627	109.6	0.03492
																							109.7	0.00541	109.7	0.03448
																							109.8	0.00563	109.8	0.03492
																							109.9	0.00586	109.9	0.03703
																							110	0.00578	110	0.03523
																							110.1	0.00598	110.1	0.03621
																							110.2	0.00575	110.2	0.03523
																							110.3	0.00534	110.3	0.03542
																							110.4	0.00617	110.4	0.03407
																							110.5	0.00565	110.5	0.03538
																							110.6	0.00586	110.6	0.0343
																							110.7	0.00565	110.7	0.0349
																							110.8	0.00557	110.8	0.03552
																							110.9	0.00576	110.9	0.033
																							111	0.0059	111	0.03473
																							111.1	0.00548	111.1	0.03415
																							111.2	0.00527	111.2	0.03475
																							111.3	0.00627	111.3	0.03231
																							111.4	0.00631	111.4	0.03218
																							111.5	0.00573	111.5	0.03259
																							111.6	0.00528	111.6	0.03297
																							111.7	0.00599	111.7	0.03375
																							111.8	0.00549	111.8	0.03302
																							111.9	0.00516	111.9	0.0328
																							112	0.00565	112	0.03291
																							112.1	0.00605	112.1	0.03231
																							112.2	0.00595	112.2	0.03323
																							112.3	0.00559	112.3	0.03278
																							112.4	0.00495	112.4	0.03141
																							112.5	0.00595	112.5	0.03156
																							112.6	0.0057	112.6	0.03203
																							112.7	0.00591	112.7	0.03201
																							112.8	0.00559	112.8	0.03081
																							112.9	0.0057	112.9	0.03201
																							113	0.00579	113	0.03207
																							113.1	0.00579	113.1	0.03306
																							113.2	0.00561	113.2	0.03098
																							113.3	0.00546	113.3	0.03038
																							113.4	0.00575	113.4	0.03175
																							113.5	0.00631	113.5	0.03197
																							113.6	0.00626	113.6	0.03042
																							113.7	0.00576	113.7	0.03006
																							113.8	0.00516	113.8	0.03004
																							113.9	0.00543	113.9	0.03088
																							114	0.00545	114	0.02873
																							114.1	0.00584	114.1	0.03053
																							114.2	0.00631	114.2	0.03098
																							114.3	0.00592	114.3	0.02998
																							114.4	0.00542	114.4	0.03
																							114.5	0.00511	114.5	0.0304
																							114.6	0.00608	114.6	0.02826
																							114.7	0.00575	114.7	0.03081
																							114.8	0.00538	114.8	0.02957
																							114.9	0.00582	114.9	0.02933
																							115	0.00549	115	0.02884
																							115.1	0.00526	115.1	0.02886
																							115.2	0.0059	115.2	0.02959
																							115.3	0.00635	115.3	0.02824
																							115.4	0.00529	115.4	0.02878
																							115.5	0.00542	115.5	0.02929
																							115.6	0.00584	115.6	0.0294
																							115.7	0.006	115.7	0.02878
																							115.8	0.00527	115.8	0.02852
																							115.9	0.00613	115.9	0.02886
																							116	0.00538	116	0.02698
																							116.1	0.00535	116.1	0.02832
																							116.2	0.00556	116.2	0.02674
																							116.3	0.00576	116.3	0.0279
																							116.4	0.00531	116.4	0.02691
																							116.5	0.00576	116.5	0.02742
																							116.6	0.00515	116.6	0.02747
																							116.7	0.0059	116.7	0.02682
																							116.8	0.0058	116.8	0.02637
																							116.9	0.00567	116.9	0.02923
																							117	0.00557	117	0.02565
																							117.1	0.00539	117.1	0.02515
																							117.2	0.00599	117.2	0.0279
																							117.3	0.00578	117.3	0.028
																							117.4	0.00559	117.4	0.02451
																							117.5	0.00518	117.5	0.02702
																							117.6	0.00564	117.6	0.02595
																							117.7	0.00608	117.7	0.02638
																							117.8	0.00516	117.8	0.02629
																							117.9	0.006	117.9	0.02687
																							118	0.00544	118	0.02599
																							118.1	0.00523	118.1	0.02653
																							118.2	0.00576	118.2	0.02468
																							118.3	0.00542	118.3	0.02676
																							118.4	0.00603	118.4	0.0268
																							118.5	0.00465	118.5	0.02571
																							118.6	0.00589	118.6	0.02507
																							118.7	0.00528	118.7	0.02586
																							118.8	0.00569	118.8	0.02578
																							118.9	0.00535	118.9	0.02685
																							119	0.00556	119	0.02584
																							119.1	0.00568	119.1	0.02472
																							119.2	0.00579	119.2	0.02623
																							119.3	0.00561	119.3	0.02413
																							119.4	0.00553	119.4	0.02612
																							119.5	0.00556	119.5	0.02533
																							119.6	0.00525	119.6	0.02481
																							119.7	0.00535	119.7	0.02603
																							119.8	0.00526	119.8	0.02473
																							119.9	0.00513	119.9	0.02466
																							120	0.00547	120	0.02427
																							120.1	0.00547	120.1	0.02569
																							120.2	0.00532	120.2	0.02443
																							120.3	0.00583	120.3	0.02331
																							120.4	0.00561	120.4	0.02477
																							120.5	0.00547	120.5	0.02438
																							120.6	0.00634	120.6	0.02273
																							120.7	0.00529	120.7	0.02492
																							120.8	0.00521	120.8	0.02421
																							120.9	0.00625	120.9	0.025
																							121	0.00549	121	0.02481
																							121.1	0.00586	121.1	0.02329
																							121.2	0.00539	121.2	0.02528
																							121.3	0.00568	121.3	0.024
																							121.4	0.00555	121.4	0.02307
																							121.5	0.00565	121.5	0.02348
																							121.6	0.00502	121.6	0.02352
																							121.7	0.0053	121.7	0.02408
																							121.8	0.00522	121.8	0.02292
																							121.9	0.0058	121.9	0.0234
																							122	0.00545	122	0.02357
																							122.1	0.00553	122.1	0.02297
																							122.2	0.00523	122.2	0.02299
																							122.3	0.00587	122.3	0.02337
																							122.4	0.00577	122.4	0.02205
																							122.5	0.00498	122.5	0.0235
																							122.6	0.00542	122.6	0.02305
																							122.7	0.00546	122.7	0.02269
																							122.8	0.00538	122.8	0.02393
																							122.9	0.00573	122.9	0.02123
																							123	0.00553	123	0.0226
																							123.1	0.00468	123.1	0.02232
																							123.2	0.00594	123.2	0.0225
																							123.3	0.00587	123.3	0.02248
																							123.4	0.00499	123.4	0.02256
																							123.5	0.00538	123.5	0.02254
																							123.6	0.00586	123.6	0.02185
																							123.7	0.00518	123.7	0.02123
																							123.8	0.00525	123.8	0.02187
																							123.9	0.00504	123.9	0.02222
																							124	0.00532	124	0.02297
																							124.1	0.0056	124.1	0.02267
																							124.2	0.00565	124.2	0.02059
																							124.3	0.00555	124.3	0.02213
																							124.4	0.00538	124.4	0.02143
																							124.5	0.00563	124.5	0.02188
																							124.6	0.00502	124.6	0.02145
																							124.7	0.00511	124.7	0.02262
																							124.8	0.00573	124.8	0.02083
																							124.9	0.00535	124.9	0.02138
																							125	0.0053	125	0.0211
																							125.1	0.00569	125.1	0.02091
																							125.2	0.00517	125.2	0.02115
																							125.3	0.00559	125.3	0.02232
																							125.4	0.00541	125.4	0.02033
																							125.5	0.0054	125.5	0.02089
																							125.6	0.00523	125.6	0.02175
																							125.7	0.00567	125.7	0.02008
																							125.8	0.00542	125.8	0.02076
																							125.9	0.00511	125.9	0.02038
																							126	0.00564	126	0.02125
																							126.1	0.00566	126.1	0.02003
																							126.2	0.0056	126.2	0.02179
																							126.3	0.00522	126.3	0.02016
																							126.4	0.00547	126.4	0.0217
																							126.5	0.00579	126.5	0.02003
																							126.6	0.00566	126.6	0.02063
																							126.7	0.00488	126.7	0.02127
																							126.8	0.00542	126.8	0.02067
																							126.9	0.00565	126.9	0.01918
																							127	0.00542	127	0.01943
																							127.1	0.00545	127.1	0.01958
																							127.2	0.00609	127.2	0.02052
																							127.3	0.00511	127.3	0.01956
																							127.4	0.00552	127.4	0.02053
																							127.5	0.00569	127.5	0.01986
																							127.6	0.00562	127.6	0.02187
																							127.7	0.00521	127.7	0.01903
																							127.8	0.00568	127.8	0.02038
																							127.9	0.00497	127.9	0.0205
																							128	0.00527	128	0.0204
																							128.1	0.00467	128.1	0.02007
																							128.2	0.00562	128.2	0.01905
																							128.3	0.00535	128.3	0.0193
																							128.4	0.00598	128.4	0.01977
																							128.5	0.00559	128.5	0.01958
																							128.6	0.00527	128.6	0.02052
																							128.7	0.00569	128.7	0.0193
																							128.8	0.00519	128.8	0.01868
																							128.9	0.00563	128.9	0.02023
																							129	0.0053	129	0.019
																							129.1	0.00574	129.1	0.01789
																							129.2	0.00481	129.2	0.01947
																							129.3	0.00575	129.3	0.01988
																							129.4	0.00531	129.4	0.01883
																							129.5	0.00561	129.5	0.01956
																							129.6	0.0057	129.6	0.01866
																							129.7	0.005	129.7	0.01815
																							129.8	0.00518	129.8	0.02022
																							129.9	0.00528	129.9	0.01941
																							130	0.00605	130	0.02052
																							130.1	0.00502	130.1	0.01748
																							130.2	0.00555	130.2	0.01935
																							130.3	0.0047	130.3	0.01917
																							130.4	0.00545	130.4	0.01791
																							130.5	0.00572	130.5	0.01903
																							130.6	0.00524	130.6	0.01883
																							130.7	0.00536	130.7	0.01849
																							130.8	0.00484	130.8	0.01939
																							130.9	0.0055	130.9	0.01873
																							131	0.00526	131	0.01761
																							131.1	0.00583	131.1	0.0181
																							131.2	0.00519	131.2	0.01842
																							131.3	0.0054	131.3	0.01738
																							131.4	0.00463	131.4	0.01798
																							131.5	0.00572	131.5	0.01892
																							131.6	0.00534	131.6	0.01789
																							131.7	0.00551	131.7	0.01767
																							131.8	0.0056	131.8	0.01905
																							131.9	0.00504	131.9	0.01765
																							132	0.00534	132	0.01933
																							132.1	0.00532	132.1	0.01817
																							132.2	0.00513	132.2	0.019
																							132.3	0.00551	132.3	0.0174
																							132.4	0.00579	132.4	0.01761
																							132.5	0.00466	132.5	0.01768
																							132.6	0.0053	132.6	0.01873
																							132.7	0.00502	132.7	0.01703
																							132.8	0.00525	132.8	0.01918
																							132.9	0.00525	132.9	0.01797
																							133	0.00531	133	0.01697
																							133.1	0.0052	133.1	0.01793
																							133.2	0.00542	133.2	0.01647
																							133.3	0.00536	133.3	0.01725
																							133.4	0.00523	133.4	0.01817
																							133.5	0.00489	133.5	0.0175
																							133.6	0.00548	133.6	0.01735
																							133.7	0.00535	133.7	0.01722
																							133.8	0.00529	133.8	0.01632
																							133.9	0.00485	133.9	0.01731
																							134	0.00516	134	0.01767
																							134.1	0.00507	134.1	0.01594
																							134.2	0.00542	134.2	0.01843
																							134.3	0.00491	134.3	0.01703
																							134.4	0.00522	134.4	0.01667
																							134.5	0.00509	134.5	0.01716
																							134.6	0.00549	134.6	0.01673
																							134.7	0.00491	134.7	0.01703
																							134.8	0.00499	134.8	0.01633
																							134.9	0.00501	134.9	0.01738
																							135	0.0052	135	0.01701
																							135.1	0.00521	135.1	0.01551
																							135.2	0.00487	135.2	0.01692
																							135.3	0.00532	135.3	0.01555
																							135.4	0.00524	135.4	0.018
																							135.5	0.00512	135.5	0.01708
																							135.6	0.00479	135.6	0.0154
																							135.7	0.00551	135.7	0.01645
																							135.8	0.00504	135.8	0.01778
																							135.9	0.00524	135.9	0.0151
																							136	0.00512	136	0.01607
																							136.1	0.00454	136.1	0.01585
																							136.2	0.00537	136.2	0.01701
																							136.3	0.0047	136.3	0.01708
																							136.4	0.00524	136.4	0.01815
																							136.5	0.0056	136.5	0.01388
																							136.6	0.00493	136.6	0.01759
																							136.7	0.00508	136.7	0.0154
																							136.8	0.00525	136.8	0.01622
																							136.9	0.0049	136.9	0.01622
																							137	0.00524	137	0.01648
																							137.1	0.00496	137.1	0.01603
																							137.2	0.00479	137.2	0.01542
																							137.3	0.00531	137.3	0.01663
																							137.4	0.00527	137.4	0.01628
																							137.5	0.00464	137.5	0.01647
																							137.6	0.00525	137.6	0.01579
																							137.7	0.00543	137.7	0.01603
																							137.8	0.00504	137.8	0.01437
																							137.9	0.00506	137.9	0.01572
																							138	0.00542	138	0.01617
																							138.1	0.00493	138.1	0.01686
																							138.2	0.00454	138.2	0.01457
																							138.3	0.00543	138.3	0.01562
																							138.4	0.00512	138.4	0.01592
																							138.5	0.00519	138.5	0.01707
																							138.6	0.00532	138.6	0.0154
																							138.7	0.00459	138.7	0.01557
																							138.8	0.00499	138.8	0.01613
																							138.9	0.00552	138.9	0.01472
																							139	0.00526	139	0.01493
																							139.1	0.00464	139.1	0.01538
																							139.2	0.00506	139.2	0.01596
																							139.3	0.0052	139.3	0.01652
																							139.4	0.00504	139.4	0.01523
																							139.5	0.0056	139.5	0.01489
																							139.6	0.00471	139.6	0.01538
																							139.7	0.00496	139.7	0.0151
																							139.8	0.00503	139.8	0.01555
																							139.9	0.00526	139.9	0.01547
																							140	0.00491	140	0.01592
																							140.1	0.00596	140.1	0.01408
																							140.2	0.00495	140.2	0.01543
																							140.3	0.00512	140.3	0.01527
																							140.4	0.00466	140.4	0.01489
																							140.5	0.00524	140.5	0.01568
																							140.6	0.00519	140.6	0.01326
																							140.7	0.00515	140.7	0.01513
																							140.8	0.00481	140.8	0.01553
																							140.9	0.00503	140.9	0.01438
																							141	0.00518	141	0.01414
																							141.1	0.005	141.1	0.01557
																							141.2	0.00558	141.2	0.0141
																							141.3	0.0048	141.3	0.01504
																							141.4	0.00482	141.4	0.01483
																							141.5	0.00506	141.5	0.01345
																							141.6	0.00513	141.6	0.01543
																							141.7	0.00536	141.7	0.01568
																							141.8	0.00471	141.8	0.01453
																							141.9	0.00544	141.9	0.0151
																							142	0.00497	142	0.01339
																							142.1	0.00494	142.1	0.01465
																							142.2	0.00483	142.2	0.01504
																							142.3	0.00527	142.3	0.0147
																							142.4	0.005	142.4	0.01416
																							142.5	0.00505	142.5	0.0153
																							142.6	0.00534	142.6	0.01303
																							142.7	0.00496	142.7	0.01536
																							142.8	0.00541	142.8	0.01497
																							142.9	0.0044	142.9	0.01403
																							143	0.0056	143	0.01474
																							143.1	0.00465	143.1	0.01459
																							143.2	0.00531	143.2	0.0142
																							143.3	0.00544	143.3	0.01408
																							143.4	0.00499	143.4	0.01472
																							143.5	0.0048	143.5	0.01318
																							143.6	0.00499	143.6	0.01474
																							143.7	0.00478	143.7	0.01318
																							143.8	0.00515	143.8	0.01435
																							143.9	0.00461	143.9	0.01399
																							144	0.00511	144	0.01431
																							144.1	0.00511	144.1	0.01322
																							144.2	0.00523	144.2	0.01455
																							144.3	0.00522	144.3	0.01482
																							144.4	0.00544	144.4	0.01363
																							144.5	0.00434	144.5	0.0139
																							144.6	0.00528	144.6	0.01367
																							144.7	0.00483	144.7	0.0124
																							144.8	0.00496	144.8	0.01388
																							144.9	0.00493	144.9	0.01459
																							145	0.00488	145	0.01341
																							145.1	0.005	145.1	0.01392
																							145.2	0.00519	145.2	0.01386
																							145.3	0.00519	145.3	0.01363
																							145.4	0.00536	145.4	0.01423
																							145.5	0.00412	145.5	0.01255
																							145.6	0.00524	145.6	0.01557
																							145.7	0.0051	145.7	0.01369
																							145.8	0.00516	145.8	0.01315
																							145.9	0.00451	145.9	0.01446
																							146	0.00533	146	0.01287
																							146.1	0.00488	146.1	0.01414
																							146.2	0.00471	146.2	0.0136
																							146.3	0.00521	146.3	0.01348
																							146.4	0.00487	146.4	0.01288
																							146.5	0.00502	146.5	0.01354
																							146.6	0.00503	146.6	0.0136
																							146.7	0.00466	146.7	0.0136
																							146.8	0.00535	146.8	0.0144
																							146.9	0.00455	146.9	0.01305
																							147	0.00509	147	0.01275
																							147.1	0.00477	147.1	0.01472
																							147.2	0.00537	147.2	0.01328
																							147.3	0.0048	147.3	0.01206
																							147.4	0.00515	147.4	0.01223
																							147.5	0.00485	147.5	0.01468
																							147.6	0.00535	147.6	0.01283
																							147.7	0.00456	147.7	0.01255
																							147.8	0.00504	147.8	0.01386
																							147.9	0.00505	147.9	0.01296
																							148	0.00499	148	0.01305
																							148.1	0.00552	148.1	0.01262
																							148.2	0.00454	148.2	0.01225
																							148.3	0.00507	148.3	0.01515
																							148.4	0.00519	148.4	0.01163
																							148.5	0.00503	148.5	0.01272
																							148.6	0.0042	148.6	0.01433
																							148.7	0.00484	148.7	0.012
																							148.8	0.00523	148.8	0.01369
																							148.9	0.00529	148.9	0.01266
																							149	0.00462	149	0.01356
																							149.1	0.00468	149.1	0.01202
																							149.2	0.00522	149.2	0.01303
																							149.3	0.00458	149.3	0.01227
																							149.4	0.00479	149.4	0.01133
																							149.5	0.00439	149.5	0.01442
																							149.6	0.00504	149.6	0.01204
																							149.7	0.00505	149.7	0.01202
																							149.8	0.00418	149.8	0.01332
																							149.9	0.005	149.9	0.01208
																							150	0.00455	150	0.01315
																							150.1	0.00463	150.1	0.01249
																							150.2	0.0045	150.2	0.1869
																							150.3	0.00511	150.3	0.26209
																							150.4	0.00492	150.4	0.24972
																							150.5	0.03399	150.5	0.24353
																							150.6	0.03915	150.6	0.24165
																							150.7	0.03895	150.7	0.23772
																							150.8	0.03747	150.8	0.23697
																							150.9	0.03755	150.9	0.23397
																							151	0.03689	151	0.23284
																							151.1	0.03671	151.1	0.23265
																							151.2	0.03653	151.2	0.23115
																							151.3	0.03643	151.3	0.22947
																							151.4	0.03611	151.4	0.22928
																							151.5	0.0356	151.5	0.22872
																							151.6	0.03624	151.6	0.22872
																							151.7	0.03577	151.7	0.22797
																							151.8	0.03586	151.8	0.22722
																							151.9	0.03562	151.9	0.22722
																							152	0.0355	152	0.22497
																							152.1	0.03557	152.1	0.22684
																							152.2	0.03548	152.2	0.22497
																							152.3	0.03539	152.3	0.22459
																							152.4	0.03496	152.4	0.22534
																							152.5	0.03475	152.5	0.22572
																							152.6	0.03524	152.6	0.22515
																							152.7	0.03475	152.7	0.22328
																							152.8	0.03484	152.8	0.22478
																							152.9	0.03466	152.9	0.22347
																							153	0.03519	153	0.22347
																							153.1	0.03477	153.1	0.2229
																							153.2	0.03561	153.2	0.22328
																							153.3	0.03508	153.3	0.22215
																							153.4	0.03481	153.4	0.22272
																							153.5	0.03448	153.5	0.22384
																							153.6	0.03487	153.6	0.22309
																							153.7	0.0347	153.7	0.22384
																							153.8	0.03428	153.8	0.22365
																							153.9	0.03461	153.9	0.22403
																							154	0.03455	154	0.22253
																							154.1	0.03458	154.1	0.22309
																							154.2	0.03397	154.2	0.22272
																							154.3	0.03439	154.3	0.22103
																							154.4	0.03455	154.4	0.22347
																							154.5	0.03433	154.5	0.22065
																							154.6	0.03439	154.6	0.22215
																							154.7	0.0344	154.7	0.22403
																							154.8	0.03423	154.8	0.22178
																							154.9	0.03414	154.9	0.22159
																							155	0.034	155	0.22178
																							155.1	0.0342	155.1	0.22197
																							155.2	0.03429	155.2	0.22178
																							155.3	0.034	155.3	0.22328
																							155.4	0.03458	155.4	0.22159
																							155.5	0.03352	155.5	0.22178
																							155.6	0.03407	155.6	0.22253
																							155.7	0.03387	155.7	0.2229
																							155.8	0.03381	155.8	0.22215
																							155.9	0.03394	155.9	0.22159
																							156	0.03384	156	0.22197
																							156.1	0.0335	156.1	0.22328
																							156.2	0.03415	156.2	0.22178
																							156.3	0.03417	156.3	0.22215
																							156.4	0.03356	156.4	0.22234
																							156.5	0.03398	156.5	0.22065
																							156.6	0.03333	156.6	0.22197
																							156.7	0.03369	156.7	0.22084
																							156.8	0.0339	156.8	0.22065
																							156.9	0.03376	156.9	0.22178
																							157	0.03364	157	0.22215
																							157.1	0.03373	157.1	0.22178
																							157.2	0.03327	157.2	0.22272
																							157.3	0.0336	157.3	0.2214
																							157.4	0.03397	157.4	0.2214
																							157.5	0.0332	157.5	0.22103
																							157.6	0.03388	157.6	0.22028
																							157.7	0.03364	157.7	0.2244
																							157.8	0.03378	157.8	0.22009
																							157.9	0.03346	157.9	0.22197
																							158	0.03361	158	0.22178
																							158.1	0.03392	158.1	0.2214
																							158.2	0.03365	158.2	0.22122
																							158.3	0.03344	158.3	0.22103
																							158.4	0.03369	158.4	0.22047
																							158.5	0.03331	158.5	0.22253
																							158.6	0.03398	158.6	0.22253
																							158.7	0.0337	158.7	0.22065
																							158.8	0.03313	158.8	0.22215
																							158.9	0.03345	158.9	0.2214
																							159	0.03354	159	0.22028
																							159.1	0.0332	159.1	0.22122
																							159.2	0.03341	159.2	0.2229
																							159.3	0.03361	159.3	0.22197
																							159.4	0.03395	159.4	0.22178
																							159.5	0.03317	159.5	0.22197
																							159.6	0.03343	159.6	0.22065
																							159.7	0.03384	159.7	0.22253
																							159.8	0.03293	159.8	0.22009
																							159.9	0.03291	159.9	0.22122
																							160	0.033	160	0.22197
																							160.1	0.03321	160.1	0.22197
																							160.2	0.03364	160.2	0.22178
																							160.3	0.033	160.3	0.22197
																							160.4	0.03313	160.4	0.22253
																							160.5	0.03305	160.5	0.22065
																							160.6	0.03378	160.6	0.22084
																							160.7	0.0335	160.7	0.22103
																							160.8	0.0332	160.8	0.22234
																							160.9	0.03303	160.9	0.22234
																							161	0.03344	161	0.22234
																							161.1	0.03327	161.1	0.22253
																							161.2	0.03285	161.2	0.22159
																							161.3	0.03367	161.3	0.22159
																							161.4	0.03271	161.4	0.22253
																							161.5	0.03307	161.5	0.22347
																							161.6	0.03328	161.6	0.22122
																							161.7	0.03271	161.7	0.2214
																							161.8	0.03347	161.8	0.22178
																							161.9	0.03289	161.9	0.22272
																							162	0.03309	162	0.22159
																							162.1	0.03298	162.1	0.22065
																							162.2	0.03296	162.2	0.22178
																							162.3	0.03254	162.3	0.22047
																							162.4	0.03342	162.4	0.22103
																							162.5	0.03357	162.5	0.22084
																							162.6	0.03263	162.6	0.22215
																							162.7	0.03347	162.7	0.22065
																							162.8	0.0327	162.8	0.22197
																							162.9	0.03261	162.9	0.22197
																							163	0.03294	163	0.22084
																							163.1	0.03314	163.1	0.22122
																							163.2	0.03357	163.2	0.22178
																							163.3	0.03306	163.3	0.22328
																							163.4	0.03311	163.4	0.2199
																							163.5	0.03295	163.5	0.22178
																							163.6	0.03313	163.6	0.22009
																							163.7	0.03303	163.7	0.22197
																							163.8	0.03269	163.8	0.21934
																							163.9	0.0333	163.9	0.22178
																							164	0.03255	164	0.22253
																							164.1	0.03311	164.1	0.22009
																							164.2	0.03338	164.2	0.22159
																							164.3	0.03232	164.3	0.22009
																							164.4	0.0333	164.4	0.22197
																							164.5	0.03248	164.5	0.22103
																							164.6	0.03289	164.6	0.22103
																							164.7	0.03288	164.7	0.22122
																							164.8	0.03293	164.8	0.22084
																							164.9	0.03278	164.9	0.22159
																							165	0.03263	165	0.22028
																							165.1	0.03337	165.1	0.22197
																							165.2	0.03284	165.2	0.22309
																							165.3	0.03238	165.3	0.2214
																							165.4	0.03285	165.4	0.22084
																							165.5	0.03264	165.5	0.22178
																							165.6	0.03255	165.6	0.22103
																							165.7	0.03271	165.7	0.22159
																							165.8	0.03266	165.8	0.22122
																							165.9	0.03274	165.9	0.22047
																							166	0.03214	166	0.2214
																							166.1	0.03267	166.1	0.2199
																							166.2	0.03303	166.2	0.22215
																							166.3	0.03285	166.3	0.22084
																							166.4	0.03229	166.4	0.22084
																							166.5	0.03253	166.5	0.22159
																							166.6	0.03265	166.6	0.2214
																							166.7	0.03204	166.7	0.21859
																							166.8	0.03285	166.8	0.22197
																							166.9	0.033	166.9	0.22028
																							167	0.0327	167	0.2214
																							167.1	0.03245	167.1	0.22009
																							167.2	0.03256	167.2	0.22178
																							167.3	0.03299	167.3	0.22028
																							167.4	0.0326	167.4	0.22047
																							167.5	0.03282	167.5	0.21972
																							167.6	0.03273	167.6	0.22009
																							167.7	0.03271	167.7	0.2214
																							167.8	0.03203	167.8	0.22103
																							167.9	0.03307	167.9	0.22065
																							168	0.0322	168	0.22122
																							168.1	0.03306	168.1	0.22028
																							168.2	0.03293	168.2	0.21972
																							168.3	0.03253	168.3	0.21972
																							168.4	0.03293	168.4	0.22065
																							168.5	0.03234	168.5	0.22103
																							168.6	0.03316	168.6	0.22103
																							168.7	0.03209	168.7	0.22028
																							168.8	0.03264	168.8	0.22122
																							168.9	0.03304	168.9	0.22103
																							169	0.03262	169	0.21972
																							169.1	0.03238	169.1	0.22178
																							169.2	0.0326	169.2	0.21972
																							169.3	0.0323	169.3	0.2199
																							169.4	0.03246	169.4	0.22103
																							169.5	0.03279	169.5	0.2199
																							169.6	0.03242	169.6	0.22122
																							169.7	0.03291	169.7	0.22103
																							169.8	0.03222	169.8	0.21934
																							169.9	0.03245	169.9	0.22103
																							170	0.03214	170	0.22009
																							170.1	0.03255	170.1	0.2214
																							170.2	0.03203	170.2	0.21972
																							170.3	0.03315	170.3	0.22178
																							170.4	0.03174	170.4	0.21972
																							170.5	0.03232	170.5	0.22084
																							170.6	0.03238	170.6	0.21972
																							170.7	0.03293	170.7	0.22122
																							170.8	0.03203	170.8	0.22103
																							170.9	0.03253	170.9	0.22103
																							171	0.03207	171	0.22159
																							171.1	0.03295	171.1	0.22084
																							171.2	0.03204	171.2	0.22122
																							171.3	0.03175	171.3	0.21934
																							171.4	0.03231	171.4	0.22122
																							171.5	0.03286	171.5	0.2199
																							171.6	0.03219	171.6	0.22065
																							171.7	0.03262	171.7	0.22103
																							171.8	0.03207	171.8	0.22159
																							171.9	0.03278	171.9	0.2199
																							172	0.03161	172	0.21859
																							172.1	0.03277	172.1	0.2214
																							172.2	0.03271	172.2	0.22178
																							172.3	0.03191	172.3	0.22103
																							172.4	0.03209	172.4	0.22178
																							172.5	0.0326	172.5	0.2214
																							172.6	0.0318	172.6	0.21953
																							172.7	0.03275	172.7	0.22047
																							172.8	0.03194	172.8	0.21878
																							172.9	0.03188	172.9	0.22178
																							173	0.03237	173	0.22084
																							173.1	0.0331	173.1	0.22159
																							173.2	0.03117	173.2	0.21934
																							173.3	0.03291	173.3	0.22009
																							173.4	0.03168	173.4	0.22009
																							173.5	0.0324	173.5	0.22122
																							173.6	0.03221	173.6	0.22234
																							173.7	0.03155	173.7	0.21934
																							173.8	0.03222	173.8	0.21953
																							173.9	0.03266	173.9	0.22234
																							174	0.03264	174	0.22122
																							174.1	0.03192	174.1	0.21953
																							174.2	0.03218	174.2	0.22065
																							174.3	0.03251	174.3	0.22178
																							174.4	0.03238	174.4	0.22103
																							174.5	0.03196	174.5	0.22159
																							174.6	0.03238	174.6	0.2199
																							174.7	0.03214	174.7	0.22084
																							174.8	0.03216	174.8	0.22047
																							174.9	0.03251	174.9	0.22065
																							175	0.032	175	0.2214
																							175.1	0.03202	175.1	0.22065
																							175.2	0.03245	175.2	0.22159
																							175.3	0.03204	175.3	0.22084
																							175.4	0.03188	175.4	0.22065
																							175.5	0.0321	175.5	0.2214
																							175.6	0.03214	175.6	0.22159
																							175.7	0.0324	175.7	0.22028
																							175.8	0.03164	175.8	0.2214
																							175.9	0.03266	175.9	0.22159
																							176	0.03214	176	0.2214
																							176.1	0.03262	176.1	0.22253
																							176.2	0.03198	176.2	0.22103
																							176.3	0.0318	176.3	0.22009
																							176.4	0.03201	176.4	0.22122
																							176.5	0.03256	176.5	0.22103
																							176.6	0.03198	176.6	0.2214
																							176.7	0.032	176.7	0.22159
																							176.8	0.03195	176.8	0.22065
																							176.9	0.03201	176.9	0.22028
																							177	0.03225	177	0.22103
																							177.1	0.0322	177.1	0.22197
																							177.2	0.03229	177.2	0.22047
																							177.3	0.0322	177.3	0.22028
																							177.4	0.03203	177.4	0.22159
																							177.5	0.03141	177.5	0.2199
																							177.6	0.03221	177.6	0.22047
																							177.7	0.03169	177.7	0.22009
																							177.8	0.03225	177.8	0.2214
																							177.9	0.03183	177.9	0.22047
																							178	0.03195	178	0.22009
																							178.1	0.03159	178.1	0.22103
																							178.2	0.03185	178.2	0.22178
																							178.3	0.0318	178.3	0.2199
																							178.4	0.03211	178.4	0.22197
																							178.5	0.0319	178.5	0.22159
																							178.6	0.0322	178.6	0.22084
																							178.7	0.03253	178.7	0.22122
																							178.8	0.03201	178.8	0.2214
																							178.9	0.03181	178.9	0.2229
																							179	0.03175	179	0.21915
																							179.1	0.03175	179.1	0.22065
																							179.2	0.03158	179.2	0.22028
																							179.3	0.03244	179.3	0.22178
																							179.4	0.03182	179.4	0.22159
																							179.5	0.0324	179.5	0.22028
																							179.6	0.03182	179.6	0.22103
																							179.7	0.0322	179.7	0.21934
																							179.8	0.03212	179.8	0.22065
																							179.9	0.03152	179.9	0.22028
																							180	0.03177	180	0.22103
																							180.1	0.03195	180.1	0.22028
																							180.2	0.03151	180.2	0.22122
																							180.3	0.03157	180.3	0.22009
																							180.4	0.03198	180.4	0.22065
																							180.5	0.0323	180.5	0.22178
																							180.6	0.03181	180.6	0.21859
																							180.7	0.03164	180.7	0.22215
																							180.8	0.03138	180.8	0.22028
																							180.9	0.03196	180.9	0.21859
																							181	0.03185	181	0.22122
																							181.1	0.03187	181.1	0.22065
																							181.2	0.03214	181.2	0.21972
																							181.3	0.03167	181.3	0.22065
																							181.4	0.0317	181.4	0.22084
																							181.5	0.03197	181.5	0.22159
																							181.6	0.03213	181.6	0.21972
																							181.7	0.03211	181.7	0.2214
																							181.8	0.03164	181.8	0.22047
																							181.9	0.03191	181.9	0.21972
																							182	0.03163	182	0.22215
																							182.1	0.032	182.1	0.22028
																							182.2	0.03176	182.2	0.22009
																							182.3	0.03186	182.3	0.21972
																							182.4	0.03177	182.4	0.22047
																							182.5	0.03152	182.5	0.21972
																							182.6	0.03208	182.6	0.22215
																							182.7	0.03201	182.7	0.21972
																							182.8	0.03209	182.8	0.22065
																							182.9	0.03164	182.9	0.22197
																							183	0.03124	183	0.22103
																							183.1	0.03159	183.1	0.22028
																							183.2	0.03234	183.2	0.22234
																							183.3	0.03146	183.3	0.22047
																							183.4	0.03189	183.4	0.22047
																							183.5	0.0313	183.5	0.2199
																							183.6	0.03145	183.6	0.2199
																							183.7	0.0315	183.7	0.21934
																							183.8	0.0318	183.8	0.22065
																							183.9	0.03133	183.9	0.22122
																							184	0.03144	184	0.22084
																							184.1	0.03221	184.1	0.22065
																							184.2	0.03116	184.2	0.2184
																							184.3	0.03164	184.3	0.21972
																							184.4	0.03177	184.4	0.22047
																							184.5	0.03184	184.5	0.21953
																							184.6	0.03087	184.6	0.22065
																							184.7	0.03225	184.7	0.21972
																							184.8	0.03182	184.8	0.22178
																							184.9	0.03168	184.9	0.21915
																							185	0.03204	185	0.21972
																							185.1	0.03153	185.1	0.21878
																							185.2	0.03141	185.2	0.21915
																							185.3	0.03183	185.3	0.22215
																							185.4	0.03112	185.4	0.22009
																							185.5	0.03175	185.5	0.21822
																							185.6	0.03128	185.6	0.22084
																							185.7	0.03159	185.7	0.22065
																							185.8	0.03118	185.8	0.21972
																							185.9	0.03139	185.9	0.2184
																							186	0.03171	186	0.21972
																							186.1	0.03101	186.1	0.21934
																							186.2	0.03137	186.2	0.22009
																							186.3	0.03181	186.3	0.2199
																							186.4	0.03149	186.4	0.21859
																							186.5	0.03139	186.5	0.2184
																							186.6	0.0317	186.6	0.22009
																							186.7	0.03087	186.7	0.21784
																							186.8	0.03172	186.8	0.21822
																							186.9	0.03166	186.9	0.21972
																							187	0.0313	187	0.21822
																							187.1	0.03146	187.1	0.21934
																							187.2	0.03119	187.2	0.22122
																							187.3	0.03167	187.3	0.21878
																							187.4	0.0315	187.4	0.22028
																							187.5	0.03187	187.5	0.21897
																							187.6	0.03177	187.6	0.21972
																							187.7	0.03126	187.7	0.22028
																							187.8	0.03169	187.8	0.21784
																							187.9	0.03118	187.9	0.21878
																							188	0.03143	188	0.21953
																							188.1	0.0309	188.1	0.21803
																							188.2	0.03168	188.2	0.21934
																							188.3	0.03095	188.3	0.21897
																							188.4	0.03154	188.4	0.21897
																							188.5	0.03151	188.5	0.21878
																							188.6	0.03139	188.6	0.21765
																							188.7	0.0315	188.7	0.2199
																							188.8	0.0314	188.8	0.21728
																							188.9	0.03068	188.9	0.2184
																							189	0.03146	189	0.21878
																							189.1	0.0311	189.1	0.21953
																							189.2	0.03118	189.2	0.22009
																							189.3	0.032	189.3	0.22009
																							189.4	0.03097	189.4	0.21878
																							189.5	0.0313	189.5	0.21934
																							189.6	0.03101	189.6	0.21897
																							189.7	0.03109	189.7	0.21934
																							189.8	0.03115	189.8	0.22009
																							189.9	0.03122	189.9	0.22047
																							190	0.03106	190	0.21915
																							190.1	0.03136	190.1	0.21859
																							190.2	0.03124	190.2	0.21878
																							190.3	0.03164	190.3	0.21915
																							190.4	0.03124	190.4	0.21765
																							190.5	0.03144	190.5	0.21915
																							190.6	0.03107	190.6	0.21784
																							190.7	0.03154	190.7	0.22028
																							190.8	0.03161	190.8	0.21747
																							190.9	0.03093	190.9	0.21803
																							191	0.03148	191	0.21803
																							191.1	0.03064	191.1	0.21822
																							191.2	0.03124	191.2	0.22028
																							191.3	0.03115	191.3	0.21784
																							191.4	0.03186	191.4	0.21878
																							191.5	0.03101	191.5	0.21728
																							191.6	0.03127	191.6	0.21915
																							191.7	0.03137	191.7	0.21803
																							191.8	0.0316	191.8	0.21878
																							191.9	0.03073	191.9	0.2184
																							192	0.03099	192	0.21859
																							192.1	0.03181	192.1	0.21784
																							192.2	0.03075	192.2	0.21709
																							192.3	0.03126	192.3	0.22028
																							192.4	0.0309	192.4	0.21765
																							192.5	0.0315	192.5	0.21765
																							192.6	0.03108	192.6	0.21878
																							192.7	0.03089	192.7	0.21709
																							192.8	0.03099	192.8	0.21747
																							192.9	0.03104	192.9	0.21897
																							193	0.03089	193	0.2199
																							193.1	0.03163	193.1	0.21784
																							193.2	0.03101	193.2	0.2199
																							193.3	0.03105	193.3	0.21822
																							193.4	0.03153	193.4	0.21803
																							193.5	0.03122	193.5	0.2184
																							193.6	0.03101	193.6	0.21784
																							193.7	0.03111	193.7	0.2199
																							193.8	0.03156	193.8	0.21728
																							193.9	0.03069	193.9	0.21709
																							194	0.03084	194	0.21672
																							194.1	0.03106	194.1	0.21972
																							194.2	0.0316	194.2	0.21859
																							194.3	0.03119	194.3	0.21578
																							194.4	0.0311	194.4	0.21859
																							194.5	0.03025	194.5	0.21747
																							194.6	0.03115	194.6	0.21897
																							194.7	0.03091	194.7	0.2169
																							194.8	0.03151	194.8	0.21784
																							194.9	0.03101	194.9	0.21747
																							195	0.03101	195	0.21747
																							195.1	0.03133	195.1	0.21784
																							195.2	0.03097	195.2	0.21878
																							195.3	0.03056	195.3	0.21709
																							195.4	0.03092	195.4	0.21747
																							195.5	0.03091	195.5	0.21784
																							195.6	0.03101	195.6	0.21672
																							195.7	0.03125	195.7	0.21634
																							195.8	0.03141	195.8	0.21672
																							195.9	0.031	195.9	0.21822
																							196	0.03135	196	0.21765
																							196.1	0.03074	196.1	0.21634
																							196.2	0.03133	196.2	0.2169
																							196.3	0.03089	196.3	0.21578
																							196.4	0.03069	196.4	0.21615
																							196.5	0.03133	196.5	0.2184
																							196.6	0.03067	196.6	0.21597
																							196.7	0.03102	196.7	0.21784
																							196.8	0.03073	196.8	0.21765
																							196.9	0.03106	196.9	0.21709
																							197	0.0306	197	0.21653
																							197.1	0.03063	197.1	0.2169
																							197.2	0.03128	197.2	0.21578
																							197.3	0.03115	197.3	0.21859
																							197.4	0.03086	197.4	0.21747
																							197.5	0.03102	197.5	0.21747
																							197.6	0.03033	197.6	0.21672
																							197.7	0.03053	197.7	0.21747
																							197.8	0.03073	197.8	0.21615
																							197.9	0.03111	197.9	0.21653
																							198	0.03098	198	0.21615
																							198.1	0.03093	198.1	0.21934
																							198.2	0.03044	198.2	0.21615
																							198.3	0.0305	198.3	0.2169
																							198.4	0.03114	198.4	0.2169
																							198.5	0.03087	198.5	0.21915
																							198.6	0.03141	198.6	0.21615
																							198.7	0.03113	198.7	0.21747
																							198.8	0.03067	198.8	0.21615
																							198.9	0.03087	198.9	0.2169
																							199	0.03104	199	0.21747
																							199.1	0.03112	199.1	0.21615
																							199.2	0.03082	199.2	0.21615
																							199.3	0.03073	199.3	0.21615
																							199.4	0.03053	199.4	0.2154
																							199.5	0.03087	199.5	0.2169
																							199.6	0.0308	199.6	0.21615
																							199.7	0.03085	199.7	0.21784
																							199.8	0.03095	199.8	0.18072
[truncated: 3,002 more rows]

## Sheet: Fig. s1
Fig. s1b
0	0.40724
1.95086	0.42219
3.90172	0.57154
5.85258	0.58388
7.80344	0.52687
9.7543	0.4625
11.7052	0.42874
13.656	0.46401
15.6069	0.61955
17.5577	0.65385
19.5086	0.68359
21.4595	0.58426
23.4103	0.53416
25.3612	0.46868
27.312	0.37936
29.2629	0.33102
31.2138	0.42895
33.1646	0.53493
35.1155	0.60048
37.0663	0.58078
39.0172	0.6351
40.9681	0.67962
42.9189	0.61791
44.8698	0.62056
46.8206	0.60637
48.7715	0.54316
50.7224	0.55268
52.6732	0.49468
54.6241	0.59081
56.5749	1.73046
58.5258	3.49754
60.4767	4.4683
62.4275	5.04223
64.3784	5.68417
66.3292	6.31763
68.2801	6.69251
70.231	6.97486
72.1818	7.31028
74.1327	7.6405
76.0835	7.88007
78.0344	8.16361
79.9853	8.36182
81.9361	8.41316
83.887	8.61361
85.8378	8.69348
87.7887	8.75428
89.7396	8.76392
91.6904	8.85902
93.6413	8.95495
95.5921	9.06
97.543	9.16527
99.4939	9.21662
101.445	9.27693
103.396	9.23482
105.346	9.29232
107.297	9.43808
109.248	9.50849
111.199	9.40511
113.15	9.55861
115.101	9.73643
117.052	9.77627
119.002	9.9123
120.953	9.9724
122.904	9.9394
124.855	9.97856
126.806	9.96782
128.757	10.0358
130.708	10.0139
132.658	10.9538
134.609	10.8953
136.56	10.8525
138.511	10.8833
140.462	10.9412
142.413	10.806
144.364	10.749
146.315	10.9228
148.265	10.8082
150.216	10.9845
152.167	10.9185
154.118	10.9406
156.069	10.9384
158.02	10.9739
159.971	10.8448
161.921	10.976
163.872	10.9712
165.823	11.0676
167.774	11.048
169.725	11.076
171.676	11.0687
173.627	11.0396
175.577	10.869
177.528	10.8117
179.479	10.7855
181.43	10.8507
183.381	10.8723
185.332	10.8953
187.283	10.9056
189.233	10.9736
191.184	10.9211
193.135	11.0123
195.086	11.0705
197.037	11.1122
198.988	11.0797
200.939	11.1264
202.889	11.1262
204.84	11.1334
206.791	11.1838
208.742	11.1299
210.693	11.1539
212.644	11.1191
214.595	11.1369
216.545	11.0876
218.496	11.0635
220.447	11.035
222.398	10.9874
224.349	10.8792
226.3	10.8274
228.251	10.8026
230.201	10.9751
232.152	10.89
234.103	10.8048
236.054	10.757
238.005	10.7967
239.956	10.8739
241.907	10.9149
243.857	10.964
245.808	10.9093
247.759	10.9563
249.71	11.0369
251.661	11.0861
253.612	11.0231
255.563	11.0507
257.514	11.1216
259.464	11.1536
261.415	11.1554
263.366	11.1088
265.317	11.0773
267.268	11.0674
269.219	11.0001
271.17	10.9324
273.12	10.8766
275.071	10.8722
277.022	10.9484
278.973	10.8381
280.924	10.9674
282.875	10.9534
284.826	10.9133
286.776	10.9209
288.727	10.9003
290.678	10.8077
292.629	10.7854
294.58	10.7804
296.531	10.808
298.482	10.8006
300.432	10.7979
302.383	10.8565
304.334	10.8526
306.285	10.8585
308.236	10.9227
310.187	10.8598
312.138	10.8273
314.088	10.7887
316.039	10.8449
317.99	10.9118
319.941	10.8564
321.892	10.8369
323.843	10.9818
325.794	11.0376
327.744	10.9442
329.695	10.9413
331.646	10.9688
333.597	10.9392
335.548	10.9758
337.499	11.0197
339.45	11.0778
341.4	11.1349
343.351	11.2991
345.302	11.3533
347.253	11.5904
349.204	11.5957
351.155	11.6965
353.106	11.9495
355.057	12.1086
357.007	12.3614
358.958	12.5505
360.909	12.758
362.86	12.9268
364.811	13.1684
366.762	13.4182
368.713	13.7221
370.663	13.8821
372.614	13.9626
374.565	14.0154
376.516	14.166
378.467	14.1997
380.418	14.2951
382.369	14.6692
384.319	14.7352
386.27	14.7811
388.221	14.9435
390.172	15.0557
392.123	15.0497
394.074	15.2066
396.025	15.2289
397.975	15.3117
399.926	15.3596
401.877	15.3844
403.828	15.4351
405.779	15.3213
407.73	15.369
409.681	15.3781
411.631	15.2705
413.582	15.135
415.533	15.1483
417.484	15.2481
419.435	15.3614
421.386	15.4317
423.337	15.5628
425.287	15.6838
427.238	15.7591
429.189	15.7514
431.14	15.6714
433.091	15.8243
435.042	15.9896
436.993	16.0592
438.943	16.1773
440.894	16.2333
442.845	16.2658
444.796	16.2069
446.747	15.9832
448.698	15.8135
450.649	15.8376
452.6	15.7028
454.55	15.865
456.501	15.9512
458.452	16.086
460.403	16.1632
462.354	15.8711
464.305	16.178
466.256	16.2161
468.206	16.156
470.157	16.0543
472.108	15.8168
474.059	15.8604
476.01	15.9002
477.961	16.0924
479.912	16.1125
481.862	15.6316
483.813	15.6985
485.764	15.7308
487.715	15.7788
489.666	15.7761
491.617	15.8208
493.568	15.9067
495.518	16.1
497.469	16.1879
499.42	16.2141
501.371	16.1791
503.322	16.1643
505.273	16.1612
507.224	16.1237
509.174	16.145
511.125	16.1525
513.076	16.1222
515.027	16.0852
516.978	16.0777
518.929	16.1366
520.88	16.0808
522.83	16.1034
524.781	16.1769
526.732	16.0732
528.683	16.0877
530.634	16.0982
532.585	16.1341
534.536	16.1379
536.486	16.0478
538.437	16.0399
540.388	16.0559
542.339	16.0464
544.29	16.1082
546.241	16.213
548.192	16.1119
550.143	16.1946
552.093	16.1066
554.044	16.0843
555.995	16.1124
557.946	16.0512
559.897	16.0327
561.848	16.0365
563.799	16.1247
565.749	16.2285
567.7	16.3512
569.651	16.3562
571.602	16.4008
573.553	16.4215
575.504	16.357
577.455	16.2616
579.405	16.219
581.356	16.193
583.307	16.1713
585.258	16.1887
587.209	16.1218
589.16	16.1259
591.111	16.1764
593.061	16.2154
595.012	16.1557
596.963	16.2717
598.914	16.2385
600.865	16.2569
602.816	16.2491
604.767	16.2003
606.717	16.2586
608.668	16.2136
610.619	16.2554
612.57	16.3136
614.521	16.3066
616.472	16.2934
618.423	16.3414
620.373	16.3653
622.324	16.3057
624.275	16.2359
626.226	16.2619
628.177	16.2736
630.128	16.2236
632.079	16.2354
634.029	16.2041
635.98	16.2011
637.931	16.2529
639.882	16.2127
641.833	16.1316
643.784	16.1456
645.735	16.1532
647.686	16.0605
649.636	16.038
651.587	16.0494
653.538	16.127
655.489	16.0435
657.44	16.1051
659.391	16.1008
661.342	16.0687
663.292	15.9615
665.243	16.1169
667.194	15.9969
669.145	16.0334
671.096	15.9952
673.047	15.9784
674.998	15.9725
676.948	15.9189
678.899	15.9462
680.85	16.0748
682.801	16.0785
684.752	16.0708
686.703	16.0628
688.654	16.0551
690.604	16.1327
692.555	16.1036
694.506	16.0705
696.457	16.0413
698.408	16.0501
700.359	16.0745
702.31	16.1921
704.26	16.2289
706.211	16.1806
708.162	16.2399
710.113	16.2554
712.064	16.2602
714.015	16.3172
715.966	16.2404
717.916	16.1554
719.867	16.1297
721.818	16.1446
723.769	16.165
725.72	16.1226
727.671	16.2523
729.622	16.2598
731.572	16.2711
733.523	16.2451
735.474	16.1866
737.425	16.2323
739.376	16.1837
741.327	16.1736
743.278	16.1789
745.229	16.151
747.179	16.1066
749.13	16.0663
751.081	16.0967
753.032	16.1202
754.983	16.0669
756.934	16.0365
758.885	16.1543
760.835	16.2228
762.786	16.1471
764.737	16.1813
766.688	16.1836
768.639	16.1738
770.59	16.2042
772.541	16.247
774.491	16.2905
776.442	16.2635
778.393	16.2919
780.344	16.3366
782.295	16.3229
784.246	16.253
786.197	16.1551
788.147	16.0986
790.098	16.1285
792.049	16.1376
794	16.0783
795.951	16.1282
797.902	16.0767
799.853	16.0706
801.803	16.1576
803.754	16.1327
805.705	16.1748
807.656	16.1191
809.607	16.0542
811.558	16.1748
813.509	16.2019
815.459	16.2238
817.41	16.1602
819.361	16.2654
821.312	16.3863
823.263	16.4368
825.214	16.4216
827.165	16.4378
829.115	16.2863
831.066	16.1871
833.017	16.1717
834.968	16.082
836.919	16.0796
838.87	16.0359
840.821	16.0607
842.771	16.1184
844.722	16.0818
846.673	16.2287
848.624	16.3105
850.575	16.3452
852.526	16.4232
854.477	16.4883
856.428	16.4981
858.378	16.5811
860.329	16.5594
862.28	16.5081
864.231	16.497
866.182	16.4863
868.133	16.5518
870.084	16.5862
872.034	16.6491
873.985	16.6884
875.936	16.6781
877.887	16.6884
879.838	16.7618
881.789	16.7748
883.74	16.8986
885.69	16.9411
887.641	16.9483
889.592	17.1135
891.543	17.3077
893.494	17.4229
895.445	17.4939
897.396	17.497
899.346	17.5203
901.297	17.5784
903.248	17.5609
905.199	17.5353
907.15	17.4428
909.101	17.4643
911.052	17.4417
913.002	17.4983
914.953	17.6314
916.904	17.609
918.855	17.6026
920.806	17.6137
922.757	17.613
924.708	17.5606
926.658	17.4271
928.609	17.513
930.56	17.5734
932.511	17.6603
934.462	17.7306
936.413	17.7896
938.364	17.7669
940.314	18.0118
942.265	18.069
944.216	18.1065
946.167	18.1453
948.118	18.2448
950.069	18.2159
952.02	18.2328
953.971	18.4504
955.921	18.5662
957.872	18.5991
959.823	18.6561
961.774	18.7994
963.725	18.7939
965.676	18.9642
967.627	18.9718
969.577	18.9317
971.528	18.9692
973.479	19.0378
975.43	19.0319
977.381	19.0456
979.332	19.0737
981.283	19.0585
983.233	18.9776
985.184	18.9688
987.135	18.9367
989.086	18.8808
991.037	18.8254
992.988	18.6142
994.939	18.5155
996.889	18.5365
998.84	18.4431
1000.79	18.3177
1002.74	18.1822
1004.69	18.0311
1006.64	18.1044
1008.59	17.9207
1010.55	17.8195
1012.5	17.7461
1014.45	17.6428
1016.4	17.5566
1018.35	17.3754
1020.3	17.1806
1022.25	17.0297
1024.2	16.9778
1026.15	16.9262
1028.1	16.8732
1030.05	16.8058
1032	16.7072
1033.96	16.6167
1035.91	16.5326
1037.86	16.4333
1039.81	16.3025
1041.76	16.2445
1043.71	16.1369
1045.66	16.0271
1047.61	15.9509
1049.56	15.6901
1051.51	15.5115
1053.46	15.5891
1055.42	15.7421
1057.37	15.7563
1059.32	15.9132
1061.27	16.0318
1063.22	16.0699
1065.17	16.0845
1067.12	16.2376
1069.07	16.2902
1071.02	16.4015
1072.97	16.4272
1074.92	16.4959
1076.87	16.5819
1078.83	16.5746
1080.78	16.5123
1082.73	16.6053
1084.68	16.5023
1086.63	16.3846
1088.58	16.3572
1090.53	16.275
1092.48	16.1659
1094.43	16.1051
1096.38	15.986
1098.33	15.873
1100.29	15.7529
1102.24	15.7617
1104.19	15.8177
1106.14	15.7906
1108.09	15.7692
1110.04	15.8374
1111.99	15.9255
1113.94	16.0082
1115.89	16.0295
1117.84	16.0951
1119.79	16.08
1121.74	16.1058
1123.7	15.9756
1125.65	15.7921
1127.6	15.7104
1129.55	15.6594
1131.5	15.6531
1133.45	15.6848
1135.4	15.6459
1137.35	15.5802
1139.3	15.4977
1141.25	15.536
1143.2	15.5296
1145.15	15.4044
1147.11	15.3566
1149.06	15.3898
1151.01	15.4343
1152.96	15.4635
1154.91	15.4183
1156.86	15.3446
1158.81	15.1951
1160.76	15.0258
1162.71	14.783
1164.66	14.401
1166.61	13.9713
1168.57	13.4452
1170.52	12.8203
1172.47	12.1905
1174.42	11.5527
1176.37	10.9055
1178.32	10.9367
1180.27	10.7926
1182.22	10.8598
1184.17	10.5472
1186.12	10.3425
1188.07	10.2096
1190.02	10.7445
1191.98	10.775
1193.93	10.7381
1195.88	10.7017
1197.83	10.6197
1199.78	10.5482
1201.73	10.5185
1203.68	10.4929
1205.63	10.4013
1207.58	10.3023
1209.53	10.3946
1211.48	10.3992
1213.43	10.3514
1215.39	10.3047
1217.34	10.314
1219.29	10.3451
1221.24	10.3288
1223.19	10.3962
1225.14	10.2635
1227.09	10.176
1229.04	10.1472
1230.99	10.1852
1232.94	9.91579
1234.89	9.82452
1236.85	9.88939
1238.8	9.20461
1240.75	8.99865
1242.7	8.56607
1244.65	8.30388
1246.6	8.15491
1248.55	8.08836
1250.5	7.95199
1252.45	7.84991
1254.4	7.76887
1256.35	7.62813
1258.3	7.50661
1260.26	7.27493
1262.21	6.85548
1264.16	6.25056
1266.11	5.71134
1268.06	5.22977
1270.01	3.95858
1271.96	2.68524
1273.91	1.88546
1275.86	1.09374
1277.81	0.56857
1279.76	0.3631
1281.71	0.23108
1283.67	0.13259
1285.62	-0.02527
1287.57	-0.07203
1289.52	-0.12885
1291.47	-0.19673
1293.42	-0.16017
1295.37	-0.20411
1297.32	-0.24952
1299.27	-0.246
1301.22	-0.33982
1303.17	-0.39365
1305.13	-0.37165
1307.08	-0.26541
1309.03	-0.31156
1310.98	-0.35125
1312.93	-0.40808
1314.88	-0.40194
1316.83	-0.38522
1318.78	-0.40314
1320.73	-0.26139
1322.68	-0.25401
1324.63	-0.26537
1326.58	-0.20463
1328.54	-0.16237
1330.49	-0.1937
1332.44	-0.12836
1334.39	-0.06058
1336.34	-0.05277
1338.29	-0.14525
1340.24	-0.20307
1342.19	-0.17355
1344.14	-0.31235
1346.09	-0.34143
1348.04	-0.2728
1350	-0.22589
1351.95	-0.18142
1353.9	-0.25933
1355.85	-0.34879
1357.8	-0.36856
1359.75	-0.37855
1361.7	-0.40956
1363.65	-0.48446
1365.6	-0.48777
1367.55	-0.47375
1369.5	-0.43622
1371.45	-0.49195
1373.41	-0.44151
1375.36	-0.46481
1377.31	-0.58716
1379.26	-0.69731
1381.21	-0.64806
1383.16	-0.63554
1385.11	-0.62129
1387.06	-0.65727
1389.01	-0.58036
1390.96	-0.47288
1392.91	-0.43551
1394.86	-0.48183
1396.82	-0.46403
1398.77	-0.47449
1400.72	-0.49516
1402.67	-0.55317
1404.62	-0.67738
1406.57	-0.7506
1408.52	-0.75231
1410.47	-0.7203
1412.42	-0.81905
1414.37	-0.91951
1416.32	-1.0082
1418.28	-1.02812
1420.23	-0.93049
1422.18	-0.83505
1424.13	-0.77608
1426.08	-0.93164
1428.03	-1.09508
1429.98	-1.16282
1431.93	-1.32785
1433.88	-1.09768
1435.83	-1.0938
1437.78	-1.18644
1439.73	-1.19097
1441.69	-1.12777
1443.64	-1.09093
1445.59	-0.8586
1447.54	-0.69989
1449.49	-0.71325
1451.44	-0.73022
1453.39	-0.77616
1455.34	-0.82175
1457.29	-0.69394
1459.24	-0.75914
1461.19	-0.75977
1463.14	-0.84654
1465.1	-0.91178
1467.05	-0.93986
1469	-0.99868
1470.95	-0.96459
1472.9	-1.0075
1474.85	-1.15034
1476.8	-1.1702
1478.75	-1.1451
1480.7	-1.06611
1482.65	-1.19341
1484.6	-1.20097
1486.56	-1.22269
1488.51	-1.26723
1490.46	-1.22732
1492.41	-1.3605
1494.36	-1.40389
1496.31	-1.34098
1498.26	-1.21955
1500.21	-1.15584
1502.16	-1.16365
1504.11	-1.19173
1506.06	-1.16022
1508.01	-1.03572
1509.97	-0.94168
1511.92	-0.96288
1513.87	-0.92746
1515.82	-1.00148
1517.77	-0.88614
1519.72	-0.87803

## Sheet: Fig. s3
Fig. s3
413.4	5668.19
413.35	5836.36
413.3	5811.01
413.25	5603.98
413.2	5698.19
413.15	5666.11
413.1	5666.37
413.05	5672.14
413	5703.69
412.95	5754.02
412.9	5858.91
412.85	5883.8
412.8	5937.83
412.75	5818.34
412.7	5548.06
412.65	5685.42
412.6	5910.96
412.55	5712.31
412.5	5761.2
412.45	5753.16
412.4	5532.32
412.35	5768.08
412.3	5769.95
412.25	5707.02
412.2	5672.78
412.15	5624.97
412.1	5663.53
412.05	5899.67
412	5793.47
411.95	5713.71
411.9	5698.61
411.85	5766.36
411.8	5529.69
411.75	5674.61
411.7	5600.14
411.65	5723.81
411.6	5663.19
411.55	5617.85
411.5	5688.58
411.45	5547.24
411.4	5772.71
411.35	5768.51
411.3	5649.6
411.25	5673.26
411.2	5664.95
411.15	5550.85
411.1	5649.27
411.05	5689.19
411	5770.33
410.95	5669.96
410.9	5685.51
410.85	5770.29
410.8	5523.2
410.75	5683.78
410.7	5728.7
410.65	5721.65
410.6	5677.6
410.55	5649.76
410.5	5751.49
410.45	5774.32
410.4	5646.66
410.35	5698.83
410.3	5734.17
410.25	5742.6
410.2	5702.28
410.15	5622.14
410.1	5707.37
410.05	5592.55
410	5564.07
409.95	5761.68
409.9	5777.93
409.85	5904.75
409.8	5817.2
409.75	5668.52
409.7	5579.55
409.65	5633.96
409.6	5620.31
409.55	5511.87
409.5	5776.88
409.45	5870.99
409.4	5623.02
409.35	5642.89
409.3	5642.1
409.25	5555.3
409.2	5653.88
409.15	5891.52
409.1	5879.64
409.05	5695.56
409	5736.78
408.95	5751.02
408.9	5832.28
408.85	5653.12
408.8	5728.67
408.75	5592.55
408.7	5616.72
408.65	5496.44
408.6	5548.36
408.55	5711.55
408.5	5695.43
408.45	5859.45
408.4	5734.04
408.35	5739.47
408.3	5686.19
408.25	5681.64
408.2	5592.55
408.15	5751.25
408.1	5811.95
408.05	5969.63
408	5757.74
407.95	5587.78
407.9	5495.87
407.85	5641.74
407.8	5692.61
407.75	5559.92
407.7	5619.12
407.65	5648.25
407.6	5687.07
407.55	5587.72
407.5	5656.35
407.45	5794.35
407.4	5630.22
407.35	5609.36
407.3	5631.41
407.25	5727.58
407.2	5775.8
407.15	5693.45
407.1	5729.2
407.05	5706.37
407	5699.96
406.95	5671.65
406.9	5843.23
406.85	5807.47
406.8	5664.95
406.75	5779.61
406.7	5639.71
406.65	5621.83
406.6	5667.79
406.55	5593.39
406.5	5639.91
406.45	5620.6
406.4	5596.31
406.35	5728.1
406.3	5698.07
406.25	5718.82
406.2	5909.81
406.15	5780.98
406.1	5589.85
406.05	5652.9
406	5857.47
405.95	5588.52
405.9	5545.42
405.85	5807.16
405.8	5764.45
405.75	5688.89
405.7	5786.16
405.65	5719.74
405.6	5538.58
405.55	5723.5
405.5	5570.75
405.45	5539.13
405.4	5628.41
405.35	5779.43
405.3	5676.66
405.25	5874.74
405.2	5718.24
405.15	5597.28
405.1	5856.66
405.05	6091.9
405	6000.56
404.95	5782.74
404.9	5913.35
404.85	5740.17
404.8	5782.5
404.75	5935.12
404.7	5726.02
404.65	5620.15
404.6	5460.16
404.55	5571.72
404.5	5739.57
404.45	5949.09
404.4	5824.34
404.35	5816.98
404.3	5876.91
404.25	5789.92
404.2	5837.32
404.15	5917.17
404.1	6127.83
404.05	6022.33
404	5826.94
403.95	5597.48
403.9	5604.65
403.85	5639.57
403.8	5824.93
403.75	5735.97
403.7	5636.32
403.65	5774.46
403.6	5707.17
403.55	5818.03
403.5	5624.56
403.45	5589.64
403.4	5733.79
403.35	5686.11
403.3	5623.83
403.25	5937.59
403.2	5878.42
403.15	5810.5
403.1	5831.12
403.05	6041.21
403	5915.66
402.95	5781.19
402.9	5783.92
402.85	5750.98
402.8	5748.15
402.75	5806.96
402.7	5927.65
402.65	5783.2
402.6	5654.6
402.55	5785.22
402.5	5775.53
402.45	5685.47
402.4	5526.12
402.35	5598.58
402.3	5874.54
402.25	5602.21
402.2	5930.6
402.15	5721.73
402.1	5648.67
402.05	5802.92
402	5662.18
401.95	5627.95
401.9	5870.87
401.85	5762.42
401.8	5812.72
401.75	5788.68
401.7	5805.29
401.65	5797.95
401.6	5718.02
401.55	5772.46
401.5	5738
401.45	5651.61
401.4	5575.01
401.35	5582.45
401.3	5589.29
401.25	5687.82
401.2	5458.18
401.15	5607.32
401.1	5703.96
401.05	5746.69
401	5542.67
400.95	5750.58
400.9	6005.82
400.85	5996.82
400.8	5663.44
400.75	5786.38
400.7	5572.97
400.65	5734.35
400.6	5561.2
400.55	5501.66
400.5	5634.05
400.45	5742.19
400.4	5810.86
400.35	5786.45
400.3	5759.76
400.25	5720.7
400.2	5665.11
400.15	5709.4
400.1	5666.05
400.05	5793.8
400	5786.85
399.95	5731.3
399.9	5889.13
399.85	5886.72
399.8	5964.89
399.75	5671.33
399.7	5843.42
399.65	5729.32
399.6	5747.54
399.55	5759.34
399.5	5704.45
399.45	5582.84
399.4	5697.34
399.35	5781.72
399.3	5718.21
399.25	5690.3
399.2	5665.51
399.15	5710.18
399.1	5802.82
399.05	5843.03
399	5737.48
398.95	5761.1
398.9	5712.74
398.85	5817.34
398.8	5606.02
398.75	5831.1
398.7	5619.95
398.65	5715.55
398.6	5924.11
398.55	5880.13
398.5	5775.78
398.45	5665.52
398.4	5687.82
398.35	5933.05
398.3	5624.2
398.25	5637.95
398.2	5821.17
398.15	5792.07
398.1	5763.75
398.05	5821.53
398	5785.31
397.95	5705.17
397.9	5776.58
397.85	5931.41
397.8	5870.72
397.75	5870.32
397.7	5686.52
397.65	5661.41
397.6	5653.64
397.55	5700.89
397.5	5715.9
397.45	5794.8
397.4	5762.01
397.35	5868.67
397.3	5830.98
397.25	5767.17
397.2	6004.9
397.15	5834.47
397.1	5668.13
397.05	5674.84
397	5714.78
396.95	5772.25
396.9	5626.98
396.85	5731.06
396.8	5738.78
396.75	5673.49
396.7	5749.91
396.65	5673.59
396.6	5751.56
396.55	5853.66
396.5	5729.89
396.45	5693.58
396.4	5882.71
396.35	5823.58
396.3	5669.35
396.25	5678.39
396.2	5728.67
396.15	5746.79
396.1	5719.62
396.05	5668.85
396	5692.6
395.95	5655.03
395.9	5651.68
395.85	5829.53
395.8	5761.01
395.75	5703.53
395.7	5923.79
395.65	5719
395.6	5759.44
395.55	5816.39
395.5	5684.79
395.45	5990.27
395.4	5922.43
395.35	5635.02
395.3	5783.32
395.25	5753.78
395.2	5912.71
395.15	5696.84
395.1	5569.81
395.05	5728.7
395	5676.66
394.95	5599.37
394.9	5762.47
394.85	5526.92
394.8	5729.13
394.75	5659.85
394.7	5953.94
394.65	5928.83
394.6	5698.51
394.55	5831.09
394.5	5689.56
394.45	5757.01
394.4	5699.76
394.35	5582.22
394.3	5770.27
394.25	5731.36
394.2	5865.41
394.15	5813.42
394.1	5675.26
394.05	5608.22
394	5694.7
393.95	5674.14
393.9	5761.54
393.85	5734.94
393.8	5521.17
393.75	5753.27
393.7	5922
393.65	5891.96
393.6	5867.93
393.55	5764.74
393.5	5587.58
393.45	5912.43
393.4	5807.72

## Sheet: Fig.  s6
Fig. s6
13.34
13.26
13.26
12.46
11.16
13.18
9.25
11.64
13
10.46
11.26
13.19
13.79
12.97
11.65
12.04
13.16
13.18
13.52
9.69
13.97
11.42
11.78
9.86
11.56
7.62
13.41
11.25
13.52
12.16

## Sheet: Fig. s13
Fig. s13a													Fig. s13c													Fig. s13e													Fig.s13b
200	0.17009	200	0.17106	200	0.1588	200	0.16031	200	0.16288	200	0.14935		200	0.25374	200	0.25486	200	0.3125	200	0.2285	200	0.30253	200	0.26076		200	0.02205	200	0.02515	200	0.01467	200	0.01414	200	0.00185	200	0.02275		6.2	0.69398	6.2	0.69799	6.2	0.64739	6.2	0.65361	6.2	0.66421	6.2
200.5	0.16956	200.5	0.16837	200.5	0.1599	200.5	0.14867	200.5	0.16306	200.5	0.15604		200.5	0.26637	200.5	0.24225	200.5	0.302	200.5	0.24172	200.5	0.30089	200.5	0.26865		200.5	0.02203	200.5	0.02586	200.5	0.01395	200.5	0.01477	200.5	0.0027	200.5	0.02252		6.18454	0.69093	6.18454	0.68602	6.18454	0.65111	6.18454	0.60492	6.18454	0.66412	6.18454
201	0.16876	201	0.16651	201	0.1636	201	0.14292	201	0.16777	201	0.1484		201	0.28081	201	0.25539	201	0.2976	201	0.24777	201	0.29651	201	0.28384		201	0.022	201	0.02518	201	0.01471	201	0.01483	201	0.0038	201	0.02253		6.16915	0.68677	6.16915	0.6775	6.16915	0.66552	6.16915	0.58058	6.16915	0.68269	6.16915
201.5	0.17222	201.5	0.16409	201.5	0.1664	201.5	0.13772	201.5	0.16523	201.5	0.13427		201.5	0.29164	201.5	0.25329	201.5	0.2953	201.5	0.25343	201.5	0.29771	201.5	0.2962		201.5	0.02211	201.5	0.02407	201.5	0.01357	201.5	0.01534	201.5	0.00548	201.5	0.02206		6.15385	0.70016	6.15385	0.66671	6.15385	0.67621	6.15385	0.55858	6.15385	0.6714	6.15385
202	0.17596	202	0.16201	202	0.1593	202	0.12786	202	0.16623	202	0.14019		202	0.29886	202	0.2412	202	0.292	202	0.24978	202	0.30132	202	0.29486		202	0.02162	202	0.02345	202	0.01299	202	0.01488	202	0.00489	202	0.02142		6.13861	0.71469	6.13861	0.65734	6.13861	0.64622	6.13861	0.51765	6.13861	0.67467	6.13861
202.5	0.17716	202.5	0.16069	202.5	0.1566	202.5	0.14142	202.5	0.16352	202.5	0.12376		202.5	0.29164	202.5	0.24278	202.5	0.2995	202.5	0.24311	202.5	0.30296	202.5	0.29561		202.5	0.02112	202.5	0.02334	202.5	0.01227	202.5	0.0146	202.5	0.00281	202.5	0.02066		6.12346	0.71874	6.12346	0.65112	6.12346	0.63437	6.12346	0.5723	6.12346	0.66272	6.12346
203	0.17556	203	0.15789	203	0.1549	203	0.14594	203	0.15401	203	0.11689		203	0.29345	203	0.25329	203	0.2997	203	0.24386	203	0.30067	203	0.29144		203	0.02094	203	0.02451	203	0.01016	203	0.01466	203	0.000410678	203	0.01984		6.10837	0.71128	6.10837	0.63886	6.10837	0.62663	6.10837	0.59004	6.10837	0.623	6.10837
203.5	0.17929	203.5	0.15663	203.5	0.1544	203.5	0.14826	203.5	0.15673	203.5	0.12128		203.5	0.29603	203.5	0.27378	203.5	0.2952	203.5	0.24311	203.5	0.29771	203.5	0.27967		203.5	0.02083	203.5	0.02602	203.5	0.00988	203.5	0.01471	203.5	-0.000787132	203.5	0.01954		6.09337	0.72571	6.09337	0.63293	6.09337	0.62382	6.09337	0.59877	6.09337	0.63334	6.09337
204	0.17649	204	0.15762	204	0.1567	204	0.14799	204	0.16116	204	0.11631		204	0.29422	204	0.28166	204	0.2966	204	0.246	204	0.2929	204	0.28146		204	0.02152	204	0.02742	204	0.01086	204	0.01451	204	0.000718686	204	0.01958		6.07843	0.71335	6.07843	0.63619	6.07843	0.63244	6.07843	0.59694	6.07843	0.65064	6.07843
204.5	0.18382	204.5	0.15756	204.5	0.1613	204.5	0.14142	204.5	0.16397	204.5	0.11307		204.5	0.29474	204.5	0.2927	204.5	0.2908	204.5	0.24928	204.5	0.29421	204.5	0.27684		204.5	0.02203	204.5	0.02762	204.5	0.01213	204.5	0.01526	204.5	0.00311	204.5	0.02018		6.06357	0.7425	6.06357	0.63517	6.06357	0.65042	6.06357	0.5695	6.06357	0.66131	6.06357
205	0.18902	205	0.16146	205	0.1599	205	0.138	205	0.16361	205	0.11459		205	0.29525	205	0.28429	205	0.2905	205	0.25041	205	0.30242	205	0.27267		205	0.02234	205	0.02717	205	0.01373	205	0.01634	205	0.00537	205	0.02068		6.04878	0.7629	6.04878	0.65028	6.04878	0.64392	6.04878	0.55493	6.04878	0.65904	6.04878
205.5	0.18089	205.5	0.16415	205.5	0.1575	205.5	0.1369	205.5	0.15981	205.5	0.11383		205.5	0.28571	205.5	0.28639	205.5	0.2912	205.5	0.24991	205.5	0.30493	205.5	0.28474		205.5	0.02288	205.5	0.02739	205.5	0.01479	205.5	0.01726	205.5	0.00698	205.5	0.02116		6.03406	0.72871	6.03406	0.66043	6.03406	0.63338	6.03406	0.5498	6.03406	0.64277	6.03406
206	0.17489	206	0.16469	206	0.1552	206	0.14046	206	0.1532	206	0.11899		206	0.27746	206	0.28219	206	0.2874	206	0.25318	206	0.31018	206	0.28682		206	0.02309	206	0.02662	206	0.01518	206	0.01772	206	0.00613	206	0.02127		6.01942	0.70335	6.01942	0.66183	6.01942	0.62327	6.01942	0.56354	6.01942	0.61516	6.01942
206.5	0.17196	206.5	0.16486	206.5	0.1534	206.5	0.13882	206.5	0.15021	206.5	0.11994		206.5	0.27952	206.5	0.28219	206.5	0.2906	206.5	0.25104	206.5	0.30876	206.5	0.29218		206.5	0.02288	206.5	0.02698	206.5	0.01517	206.5	0.0173	206.5	0.0038	206.5	0.02111		6.00484	0.69058	6.00484	0.66172	6.00484	0.61522	6.00484	0.55623	6.00484	0.6023	6.00484
207	0.17662	207	0.16607	207	0.1546	207	0.13293	207	0.1475	207	0.11822		207	0.26972	207	0.28061	207	0.2904	207	0.25154	207	0.30767	207	0.29099		207	0.02281	207	0.02684	207	0.01477	207	0.01676	207	0.00264	207	0.02054		5.99034	0.70869	5.99034	0.66583	5.99034	0.61934	5.99034	0.53179	5.99034	0.59061	5.99034
207.5	0.17702	207.5	0.16349	207.5	0.1548	207.5	0.13006	207.5	0.14578	207.5	0.11727		207.5	0.27849	207.5	0.28008	207.5	0.2925	207.5	0.25268	207.5	0.30657	207.5	0.28295		207.5	0.02175	207.5	0.02675	207.5	0.01452	207.5	0.01581	207.5	0.000924025	207.5	0.02014		5.9759	0.70946	5.9759	0.65457	5.9759	0.6194	5.9759	0.5196	5.9759	0.58296	5.9759
208	0.17729	208	0.16162	208	0.1547	208	0.12485	208	0.14424	208	0.11383		208	0.28184	208	0.28008	208	0.2959	208	0.24902	208	0.30253	208	0.28622		208	0.02117	208	0.02646	208	0.01424	208	0.01598	208	0.0014	208	0.02018		5.96154	0.7097	5.96154	0.64622	5.96154	0.61825	5.96154	0.49804	5.96154	0.57605	5.96154
208.5	0.17609	208.5	0.16601	208.5	0.153	208.5	0.12513	208.5	0.14225	208.5	0.12624		208.5	0.27978	208.5	0.27325	208.5	0.2966	208.5	0.25167	208.5	0.30482	208.5	0.28131		208.5	0.02132	208.5	0.02589	208.5	0.01475	208.5	0.01553	208.5	0.00257	208.5	0.02003		5.94724	0.70399	5.94724	0.66318	5.94724	0.61065	5.94724	0.49856	5.94724	0.56735	5.94724
209	0.16956	209	0.16508	209	0.1522	209	0.1317	209	0.14632	209	0.12949		209	0.27823	209	0.27588	209	0.2956	209	0.25054	209	0.3045	209	0.2828		209	0.0213	209	0.02618	209	0.01401	209	0.01505	209	0.00274	209	0.0205		5.93301	0.67673	5.93301	0.65863	5.93301	0.6067	5.93301	0.52431	5.93301	0.58303	5.93301
209.5	0.17662	209.5	0.16985	209.5	0.1541	209.5	0.13279	209.5	0.14696	209.5	0.1293		209.5	0.27437	209.5	0.27273	209.5	0.2968	209.5	0.25066	209.5	0.3011	209.5	0.28608		209.5	0.02164	209.5	0.02587	209.5	0.01386	209.5	0.01516	209.5	0.00291	209.5	0.02037		5.91885	0.70445	5.91885	0.67709	5.91885	0.61362	5.91885	0.52805	5.91885	0.58491	5.91885
210	0.18062	210	0.1726	210	0.1563	210	0.13266	210	0.14786	210	0.12796		210	0.26869	210	0.26747	210	0.2979	210	0.24827	210	0.30045	210	0.28608		210	0.02162	210	0.02542	210	0.01355	210	0.01462	210	0.00257	210	0.02013		5.90476	0.71977	5.90476	0.68738	5.90476	0.62173	5.90476	0.5269	5.90476	0.58783	5.90476
210.5	0.17902	210.5	0.17018	210.5	0.1588	210.5	0.13074	210.5	0.14759	210.5	0.12357		210.5	0.27462	210.5	0.26012	210.5	0.2975	210.5	0.24915	210.5	0.29279	210.5	0.29025		210.5	0.02146	210.5	0.02471	210.5	0.01208	210.5	0.01465	210.5	0.0024	210.5	0.02011		5.89074	0.71245	5.89074	0.67681	5.89074	0.63103	5.89074	0.5186	5.89074	0.58604	5.89074
211	0.18435	211	0.16733	211	0.1573	211	0.13033	211	0.14632	211	0.12739		211	0.27385	211	0.26327	211	0.2988	211	0.25293	211	0.28743	211	0.28995		211	0.02121	211	0.025	211	0.01257	211	0.01509	211	0.00181	211	0.01982		5.87678	0.73311	5.87678	0.66455	5.87678	0.62427	5.87678	0.51635	5.87678	0.58026	5.87678
211.5	0.18275	211.5	0.16508	211.5	0.1579	211.5	0.13361	211.5	0.14696	211.5	0.13026		211.5	0.26947	211.5	0.25907	211.5	0.296	211.5	0.25633	211.5	0.28437	211.5	0.28876		211.5	0.02101	211.5	0.0246	211.5	0.01336	211.5	0.01533	211.5	0.00222	211.5	0.01992		5.86288	0.72579	5.86288	0.65473	5.86288	0.62593	5.86288	0.52882	5.86288	0.58214	5.86288
212	0.18782	212	0.16398	212	0.1569	212	0.13977	212	0.1494	212	0.13579		212	0.26379	212	0.25329	212	0.2945	212	0.25821	212	0.28065	212	0.28548		212	0.02134	212	0.02464	212	0.01373	212	0.01573	212	0.00325	212	0.02		5.84906	0.74536	5.84906	0.64955	5.84906	0.62119	5.84906	0.55275	5.84906	0.5912	5.84906
212.5	0.19195	212.5	0.1653	212.5	0.1554	212.5	0.14621	212.5	0.15048	212.5	0.13713		212.5	0.25709	212.5	0.25644	212.5	0.2934	212.5	0.25419	212.5	0.28207	212.5	0.28369		212.5	0.02145	212.5	0.02436	212.5	0.0146	212.5	0.01581	212.5	0.00376	212.5	0.0203		5.83529	0.76111	5.83529	0.65407	5.83529	0.61447	5.83529	0.57777	5.83529	0.59481	5.83529
213	0.19222	213	0.16914	213	0.156	213	0.1458	213	0.15275	213	0.1421		213	0.25451	213	0.24172	213	0.2923	213	0.25129	213	0.2836	213	0.28563		213	0.02137	213	0.02362	213	0.01494	213	0.01582	213	0.00558	213	0.02049		5.8216	0.76131	5.8216	0.66867	5.8216	0.61614	5.8216	0.57546	5.8216	0.60317	5.8216
213.5	0.19488	213.5	0.17046	213.5	0.156	213.5	0.14429	213.5	0.15248	213.5	0.14668		213.5	0.24884	213.5	0.24961	213.5	0.2931	213.5	0.24802	213.5	0.28798	213.5	0.28503		213.5	0.02176	213.5	0.02362	213.5	0.01467	213.5	0.016	213.5	0.0053	213.5	0.02058		5.80796	0.77111	5.80796	0.67316	5.80796	0.61542	5.80796	0.56878	5.80796	0.60139	5.80796
214	0.19448	214	0.17205	214	0.158	214	0.14169	214	0.14858	214	0.14878		214	0.25606	214	0.25486	214	0.2926	214	0.24537	214	0.29006	214	0.28667		214	0.02162	214	0.02325	214	0.01454	214	0.01601	214	0.00489	214	0.0204		5.79439	0.7686	5.79439	0.67873	5.79439	0.62266	5.79439	0.55779	5.79439	0.58517	5.79439
214.5	0.19528	214.5	0.17249	214.5	0.1585	214.5	0.14019	214.5	0.14777	214.5	0.14477		214.5	0.25477	214.5	0.25696	214.5	0.295	214.5	0.246	214.5	0.28765	214.5	0.28414		214.5	0.02189	214.5	0.02343	214.5	0.01416	214.5	0.01609	214.5	0.00493	214.5	0.02		5.78089	0.77092	5.78089	0.67969	5.78089	0.62393	5.78089	0.55119	5.78089	0.58127	5.78089
215	0.19462	215	0.17062	215	0.1603	215	0.14238	215	0.14687	215	0.14038		215	0.24729	215	0.23699	215	0.2936	215	0.24424	215	0.28612	215	0.28161		215	0.02197	215	0.02345	215	0.01418	215	0.01592	215	0.00465	215	0.01992		5.76744	0.76738	5.76744	0.67145	5.76744	0.63036	5.76744	0.55922	5.76744	0.57702	5.76744
215.5	0.19422	215.5	0.17035	215.5	0.1593	215.5	0.14361	215.5	0.14687	215.5	0.13809		215.5	0.24188	215.5	0.24278	215.5	0.2911	215.5	0.23996	215.5	0.28273	215.5	0.27789		215.5	0.0218	215.5	0.02307	215.5	0.01424	215.5	0.01549	215.5	0.00363	215.5	0.01976		5.75406	0.76488	5.75406	0.66959	5.75406	0.62566	5.75406	0.56344	5.75406	0.57635	5.75406
216	0.19622	216	0.17084	216	0.1579	216	0.14416	216	0.14976	216	0.14305		216	0.23388	216	0.24172	216	0.2898	216	0.23631	216	0.27584	216	0.27312		216	0.02179	216	0.02296	216	0.01399	216	0.01526	216	0.00335	216	0.0199		5.74074	0.772	5.74074	0.67077	5.74074	0.61938	5.74074	0.56496	5.74074	0.58712	5.74074
216.5	0.19728	216.5	0.17057	216.5	0.1593	216.5	0.14333	216.5	0.14886	216.5	0.1484		216.5	0.22821	216.5	0.23857	216.5	0.2868	216.5	0.23354	216.5	0.27825	216.5	0.27386		216.5	0.02166	216.5	0.02267	216.5	0.01448	216.5	0.01508	216.5	0.00335	216.5	0.01998		5.72748	0.77534	5.72748	0.66892	5.72748	0.62421	5.72748	0.56103	5.72748	0.58289	5.72748
217	0.19848	217	0.17232	217	0.1588	217	0.14169	217	0.14705	217	0.15222		217	0.23646	217	0.23699	217	0.2877	217	0.23178	217	0.27792	217	0.27714		217	0.02193	217	0.02251	217	0.01414	217	0.01508	217	0.00291	217	0.01964		5.71429	0.77924	5.71429	0.67509	5.71429	0.62151	5.71429	0.55392	5.71429	0.57507	5.71429
217.5	0.19968	217.5	0.17238	217.5	0.1592	217.5	0.14279	217.5	0.14849	217.5	0.15738		217.5	0.2393	217.5	0.2391	217.5	0.288	217.5	0.23606	217.5	0.27846	217.5	0.28057		217.5	0.02198	217.5	0.02269	217.5	0.01409	217.5	0.01504	217.5	0.00366	217.5	0.01965		5.70115	0.78313	5.70115	0.67455	5.70115	0.62238	5.70115	0.55761	5.70115	0.58009	5.70115
218	0.19982	218	0.17249	218	0.161	218	0.14388	218	0.14967	218	0.15107		218	0.23672	218	0.24172	218	0.288	218	0.24072	218	0.28218	218	0.2828		218	0.02194	218	0.02296	218	0.01429	218	0.01517	218	0.00356	218	0.01937		5.68807	0.78279	5.68807	0.67421	5.68807	0.62877	5.68807	0.56127	5.68807	0.58407	5.68807
218.5	0.20208	218.5	0.17342	218.5	0.1633	218.5	0.14484	218.5	0.15293	218.5	0.15336		218.5	0.23156	218.5	0.2454	218.5	0.287	218.5	0.24651	218.5	0.27879	218.5	0.28459		218.5	0.02189	218.5	0.0228	218.5	0.0141	218.5	0.0157	218.5	0.00387	218.5	0.01915		5.67506	0.7909	5.67506	0.67712	5.67506	0.63713	5.67506	0.5644	5.67506	0.59624	5.67506
219	0.20435	219	0.17348	219	0.1636	219	0.14662	219	0.1561	219	0.15909		219	0.22357	219	0.23962	219	0.2869	219	0.24928	219	0.27661	219	0.28042		219	0.02165	219	0.02252	219	0.01401	219	0.01579	219	0.00404	219	0.01919		5.6621	0.79903	5.6621	0.67659	5.6621	0.63758	5.6621	0.57075	5.6621	0.60803	5.6621
219.5	0.20595	219.5	0.17397	219.5	0.1621	219.5	0.1473	219.5	0.15709	219.5	0.15967		219.5	0.21841	219.5	0.22438	219.5	0.289	219.5	0.24978	219.5	0.27431	219.5	0.27952		219.5	0.02136	219.5	0.02223	219.5	0.01422	219.5	0.01579	219.5	0.00472	219.5	0.01914		5.6492	0.80448	5.6492	0.67775	5.6492	0.63095	5.6492	0.57277	5.6492	0.61123	5.6492
220	0.20515	220	0.17282	220	0.1603	220	0.14772	220	0.15582	220	0.16234		220	0.21789	220	0.23121	220	0.2902	220	0.24764	220	0.27365	220	0.28116		220	0.02134	220	0.02194	220	0.01433	220	0.01595	220	0.00575	220	0.01938		5.63636	0.80039	5.63636	0.67244	5.63636	0.62316	5.63636	0.57376	5.63636	0.60555	5.63636
220.5	0.20235	220.5	0.17271	220.5	0.1552	220.5	0.14854	220.5	0.15456	220.5	0.16158		220.5	0.21557	220.5	0.2391	220.5	0.2889	220.5	0.24122	220.5	0.2742	220.5	0.27923		220.5	0.02126	220.5	0.02176	220.5	0.01448	220.5	0.01572	220.5	0.0065	220.5	0.01963		5.62358	0.78837	5.62358	0.67125	5.62358	0.60243	5.62358	0.57632	5.62358	0.59992	5.62358
221	0.20342	221	0.17265	221	0.1543	221	0.15169	221	0.15383	221	0.15776		221	0.21299	221	0.23174	221	0.2888	221	0.23895	221	0.27551	221	0.27848		221	0.02157	221	0.02154	221	0.01475	221	0.0159	221	0.00671	221	0.01981		5.61086	0.79172	5.61086	0.67025	5.61086	0.59822	5.61086	0.588	5.61086	0.59638	5.61086
221.5	0.20582	221.5	0.17337	221.5	0.1558	221.5	0.15264	221.5	0.15211	221.5	0.1612		221.5	0.21248	221.5	0.22859	221.5	0.2871	221.5	0.23958	221.5	0.27486	221.5	0.27669		221.5	0.02202	221.5	0.02132	221.5	0.01465	221.5	0.01604	221.5	0.00609	221.5	0.01973		5.59819	0.80033	5.59819	0.67232	5.59819	0.60342	5.59819	0.59105	5.59819	0.58898	5.59819
222	0.20941	222	0.17446	222	0.1569	222	0.15415	222	0.15329	222	0.16349		222	0.21067	222	0.22649	222	0.2827	222	0.24046	222	0.27245	222	0.27565		222	0.02197	222	0.0211	222	0.0145	222	0.01599	222	0.00544	222	0.01956		5.58559	0.81364	5.58559	0.67584	5.58559	0.60704	5.58559	0.59629	5.58559	0.59293	5.58559
222.5	0.21435	222.5	0.17573	222.5	0.1603	222.5	0.15511	222.5	0.15311	222.5	0.16578		222.5	0.2148	222.5	0.22491	222.5	0.2857	222.5	0.24298	222.5	0.27037	222.5	0.27699		222.5	0.02197	222.5	0.02125	222.5	0.01464	222.5	0.01626	222.5	0.00527	222.5	0.01937		5.57303	0.83228	5.57303	0.68007	5.57303	0.61964	5.57303	0.59937	5.57303	0.59156	5.57303
223	0.21501	223	0.17677	223	0.1631	223	0.15771	223	0.15438	223	0.16693		223	0.21428	223	0.22333	223	0.2848	223	0.24449	223	0.26818	223	0.27774		223	0.02162	223	0.02119	223	0.01486	223	0.01618	223	0.00534	223	0.01922		5.56054	0.83396	5.56054	0.68338	5.56054	0.62989	5.56054	0.60884	5.56054	0.59585	5.56054
223.5	0.21595	223.5	0.17622	223.5	0.163	223.5	0.15908	223.5	0.15447	223.5	0.16769		223.5	0.21635	223.5	0.22123	223.5	0.2842	223.5	0.24185	223.5	0.26906	223.5	0.27714		223.5	0.02139	223.5	0.02083	223.5	0.015	223.5	0.01624	223.5	0.00616	223.5	0.01935		5.5481	0.83674	5.5481	0.68046	5.5481	0.62879	5.5481	0.6135	5.5481	0.59553	5.5481
224	0.21675	224	0.17743	224	0.1629	224	0.16045	224	0.15528	224	0.17036		224	0.21738	224	0.21965	224	0.2857	224	0.24084	224	0.27015	224	0.27282		224	0.02147	224	0.02076	224	0.01522	224	0.01646	224	0.00667	224	0.01943		5.53571	0.83897	5.53571	0.68443	5.53571	0.6277	5.53571	0.61815	5.53571	0.59802	5.53571
224.5	0.21768	224.5	0.17606	224.5	0.163	224.5	0.16291	224.5	0.15573	224.5	0.17208		224.5	0.21325	224.5	0.22176	224.5	0.2832	224.5	0.23845	224.5	0.27004	224.5	0.27044		224.5	0.02151	224.5	0.02028	224.5	0.01505	224.5	0.01626	224.5	0.00633	224.5	0.01944		5.52339	0.8417	5.52339	0.67832	5.52339	0.62739	5.52339	0.62704	5.52339	0.5991	5.52339
225	0.21901	225	0.17567	225	0.1613	225	0.16058	225	0.15483	225	0.17819		225	0.21067	225	0.21125	225	0.2817	225	0.23467	225	0.26829	225	0.26761		225	0.02164	225	0.02023	225	0.01501	225	0.01613	225	0.00671	225	0.01951		5.51111	0.84601	5.51111	0.67604	5.51111	0.62008	5.51111	0.61728	5.51111	0.59494	5.51111
225.5	0.21835	225.5	0.17606	225.5	0.1616	225.5	0.16209	225.5	0.15456	225.5	0.17915		225.5	0.20758	225.5	0.21913	225.5	0.2801	225.5	0.23429	225.5	0.26589	225.5	0.26508		225.5	0.02175	225.5	0.0205	225.5	0.01505	225.5	0.01618	225.5	0.00643	225.5	0.01943		5.49889	0.84247	5.49889	0.67681	5.49889	0.62056	5.49889	0.62246	5.49889	0.59323	5.49889
226	0.21715	226	0.17496	226	0.161	226	0.16154	226	0.15248	226	0.17819		226	0.20474	226	0.21965	226	0.2795	226	0.23392	226	0.26348	226	0.26538		226	0.02167	226	0.02039	226	0.01539	226	0.01622	226	0.00726	226	0.01936		5.48673	0.83682	5.48673	0.67178	5.48673	0.61754	5.48673	0.61964	5.48673	0.58452	5.48673
226.5	0.21475	226.5	0.17545	226.5	0.1593	226.5	0.16086	226.5	0.15193	226.5	0.17934		226.5	0.20629	226.5	0.21598	226.5	0.28	226.5	0.23329	226.5	0.26239	226.5	0.26404		226.5	0.02161	226.5	0.02052	226.5	0.01575	226.5	0.01634	226.5	0.00828	226.5	0.01925		5.47461	0.82647	5.47461	0.67295	5.47461	0.61027	5.47461	0.61632	5.47461	0.58175	5.47461
227	0.21515	227	0.1754	227	0.1585	227	0.16058	227	0.14967	227	0.17628		227	0.20835	227	0.21125	227	0.2783	227	0.23455	227	0.26129	227	0.26493		227	0.02157	227	0.02032	227	0.01581	227	0.01655	227	0.00811	227	0.01919		5.46256	0.82713	5.46256	0.67201	5.46256	0.60651	5.46256	0.61456	5.46256	0.57237	5.46256
227.5	0.21621	227.5	0.17468	227.5	0.1584	227.5	0.15826	227.5	0.1494	227.5	0.17762		227.5	0.20732	227.5	0.21177	227.5	0.2776	227.5	0.23492	227.5	0.259	227.5	0.26731		227.5	0.02141	227.5	0.02008	227.5	0.01577	227.5	0.01637	227.5	0.00869	227.5	0.01919		5.45055	0.83037	5.45055	0.66848	5.45055	0.60545	5.45055	0.60491	5.45055	0.5707	5.45055
228	0.21768	228	0.17452	228	0.1573	228	0.15935	228	0.14858	228	0.18049		228	0.20655	228	0.21282	228	0.276	228	0.23366	228	0.25823	228	0.26433		228	0.02143	228	0.02001	228	0.01553	228	0.0162	228	0.00801	228	0.01913		5.4386	0.83522	5.4386	0.66713	5.4386	0.60054	5.4386	0.60846	5.4386	0.56692	5.4386
228.5	0.22021	228.5	0.17446	228.5	0.1569	228.5	0.16195	228.5	0.14858	228.5	0.17934		228.5	0.20268	228.5	0.20494	228.5	0.2737	228.5	0.23178	228.5	0.25714	228.5	0.26165		228.5	0.02144	228.5	0.01956	228.5	0.01536	228.5	0.01626	228.5	0.00715	228.5	0.0191		5.4267	0.84421	5.4267	0.66616	5.4267	0.59834	5.4267	0.61782	5.4267	0.5663	5.4267
229	0.21915	229	0.17386	229	0.1567	229	0.16373	229	0.1494	229	0.17972		229	0.19984	229	0.20757	229	0.273	229	0.23064	229	0.25593	229	0.25763		229	0.02145	229	0.01925	229	0.01555	229	0.01624	229	0.00736	229	0.01887		5.41485	0.83914	5.41485	0.66312	5.41485	0.59692	5.41485	0.62401	5.41485	0.56883	5.41485
229.5	0.22034	229.5	0.1737	229.5	0.1568	229.5	0.16688	229.5	0.14877	229.5	0.17972		229.5	0.20345	229.5	0.21492	229.5	0.2721	229.5	0.22976	229.5	0.25659	229.5	0.2545		229.5	0.02162	229.5	0.01928	229.5	0.01573	229.5	0.01621	229.5	0.00732	229.5	0.01884		5.40305	0.84287	5.40305	0.66178	5.40305	0.59665	5.40305	0.63547	5.40305	0.56579	5.40305
230	0.21941	230	0.17337	230	0.1563	230	0.16647	230	0.14949	230	0.18049		230	0.20345	230	0.21387	230	0.2711	230	0.23152	230	0.25528	230	0.25674		230	0.02169	230	0.01937	230	0.01587	230	0.01624	230	0.00773	230	0.01868		5.3913	0.83833	5.3913	0.65978	5.3913	0.59408	5.3913	0.6332	5.3913	0.56794	5.3913
230.5	0.21901	230.5	0.17315	230.5	0.157	230.5	0.16496	230.5	0.14849	230.5	0.18144		230.5	0.2081	230.5	0.20967	230.5	0.2708	230.5	0.23203	230.5	0.25462	230.5	0.25927		230.5	0.02172	230.5	0.01968	230.5	0.01592	230.5	0.01621	230.5	0.00763	230.5	0.01873		5.37961	0.83586	5.37961	0.65822	5.37961	0.59613	5.37961	0.6267	5.37961	0.56349	5.37961
231	0.21901	231	0.17249	231	0.1554	231	0.16551	231	0.14849	231	0.18163		231	0.20552	231	0.20757	231	0.2701	231	0.2319	231	0.25517	231	0.2618		231	0.0216	231	0.01972	231	0.01562	231	0.01604	231	0.00736	231	0.01878		5.36797	0.83495	5.36797	0.65497	5.36797	0.58935	5.36797	0.62814	5.36797	0.56288	5.36797
231.5	0.21541	231.5	0.17243	231.5	0.1516	231.5	0.16401	231.5	0.1475	231.5	0.17705		231.5	0.20139	231.5	0.20704	231.5	0.2686	231.5	0.23165	231.5	0.25473	231.5	0.2624		231.5	0.02139	231.5	0.01946	231.5	0.01537	231.5	0.01614	231.5	0.00691	231.5	0.01861		5.35637	0.82006	5.35637	0.65403	5.35637	0.57417	5.35637	0.6217	5.35637	0.55849	5.35637
232	0.21541	232	0.17249	232	0.1514	232	0.16264	232	0.14632	232	0.17533		232	0.2001	232	0.20652	232	0.2688	232	0.23014	232	0.25484	232	0.26076		232	0.0212	232	0.01937	232	0.01515	232	0.01599	232	0.00671	232	0.01858		5.34483	0.81917	5.34483	0.65356	5.34483	0.57278	5.34483	0.61579	5.34483	0.55338	5.34483
232.5	0.21528	232.5	0.17216	232.5	0.1499	232.5	0.16305	232.5	0.14551	232.5	0.17342		232.5	0.19391	232.5	0.21125	232.5	0.2691	232.5	0.23152	232.5	0.25407	232.5	0.26016		232.5	0.02104	232.5	0.01908	232.5	0.01532	232.5	0.01578	232.5	0.00719	232.5	0.01856		5.33333	0.81779	5.33333	0.65159	5.33333	0.56644	5.33333	0.61669	5.33333	0.5497	5.33333
233	0.21715	233	0.17249	233	0.1505	233	0.16058	233	0.14487	233	0.17418		233	0.19572	233	0.20704	233	0.2695	233	0.2309	233	0.25331	233	0.25912		233	0.02115	233	0.01928	233	0.01545	233	0.01586	233	0.00753	233	0.01857		5.32189	0.82415	5.32189	0.65215	5.32189	0.56812	5.32189	0.60659	5.32189	0.54667	5.32189
233.5	0.22074	233.5	0.17232	233.5	0.1527	233.5	0.16004	233.5	0.14569	233.5	0.17743		233.5	0.1934	233.5	0.20547	233.5	0.2703	233.5	0.23102	233.5	0.25232	233.5	0.25912		233.5	0.02129	233.5	0.01948	233.5	0.01568	233.5	0.01596	233.5	0.00801	233.5	0.0185		5.31049	0.83717	5.31049	0.6508	5.31049	0.57589	5.31049	0.60388	5.31049	0.5492	5.31049
234	0.22194	234	0.17216	234	0.1535	234	0.16154	234	0.14632	234	0.17819		234	0.19159	234	0.20757	234	0.2696	234	0.23064	234	0.252	234	0.25838		234	0.02137	234	0.0193	234	0.01596	234	0.01624	234	0.00815	234	0.01853		5.29915	0.84092	5.29915	0.64949	5.29915	0.57832	5.29915	0.60895	5.29915	0.55101	5.29915
234.5	0.22381	234.5	0.1721	234.5	0.1532	234.5	0.16058	234.5	0.14668	234.5	0.1801		234.5	0.19391	234.5	0.20441	234.5	0.2676	234.5	0.228	234.5	0.25145	234.5	0.2557		234.5	0.02138	234.5	0.01941	234.5	0.01598	234.5	0.01637	234.5	0.00873	234.5	0.01847		5.28785	0.84726	5.28785	0.64857	5.28785	0.57657	5.28785	0.60465	5.28785	0.55179	5.28785
235	0.22408	235	0.17177	235	0.1542	235	0.16141	235	0.14659	235	0.18163		235	0.19494	235	0.20336	235	0.2662	235	0.22636	235	0.25112	235	0.25421		235	0.02147	235	0.01928	235	0.01615	235	0.0164	235	0.00897	235	0.01835		5.2766	0.8474	5.2766	0.64662	5.2766	0.57975	5.2766	0.60716	5.2766	0.55086	5.2766
235.5	0.22288	235.5	0.17161	235.5	0.1543	235.5	0.16195	235.5	0.1465	235.5	0.18354		235.5	0.19675	235.5	0.20231	235.5	0.2661	235.5	0.22359	235.5	0.24915	235.5	0.25227		235.5	0.02132	235.5	0.01914	235.5	0.01598	235.5	0.01634	235.5	0.00921	235.5	0.01835		5.26539	0.84187	5.26539	0.64533	5.26539	0.57951	5.26539	0.60857	5.26539	0.54993	5.26539
236	0.22248	236	0.17051	236	0.1534	236	0.16086	236	0.14578	236	0.1822		236	0.19752	236	0.20652	236	0.2651	236	0.22145	236	0.24751	236	0.24944		236	0.02136	236	0.01921	236	0.01596	236	0.01627	236	0.00927	236	0.0183		5.25424	0.83943	5.25424	0.64046	5.25424	0.57549	5.25424	0.60379	5.25424	0.54663	5.25424
236.5	0.22021	236.5	0.16947	236.5	0.1526	236.5	0.16072	236.5	0.14578	236.5	0.18144		236.5	0.19546	236.5	0.20441	236.5	0.265	236.5	0.22082	236.5	0.24696	236.5	0.24855		236.5	0.02139	236.5	0.01914	236.5	0.01591	236.5	0.01629	236.5	0.00917	236.5	0.01823		5.24313	0.8298	5.24313	0.63583	5.24313	0.57185	5.24313	0.60262	5.24313	0.54605	5.24313
237	0.22088	237	0.16865	237	0.1518	237	0.16004	237	0.14596	237	0.18068		237	0.19469	237	0.20284	237	0.2656	237	0.22133	237	0.24478	237	0.2481		237	0.02134	237	0.01906	237	0.016	237	0.01622	237	0.0089	237	0.01827		5.23207	0.8315	5.23207	0.63205	5.23207	0.56822	5.23207	0.59941	5.23207	0.54615	5.23207
237.5	0.22114	237.5	0.16804	237.5	0.151	237.5	0.15853	237.5	0.14596	237.5	0.18049		237.5	0.19365	237.5	0.20757	237.5	0.2628	237.5	0.22296	237.5	0.245	237.5	0.24825		237.5	0.02146	237.5	0.01875	237.5	0.01625	237.5	0.01625	237.5	0.0088	237.5	0.01836		5.22105	0.83163	5.22105	0.62907	5.22105	0.5646	5.22105	0.59306	5.22105	0.54558	5.22105
238	0.22141	238	0.16788	238	0.1512	238	0.15921	238	0.14668	238	0.18201		238	0.19469	238	0.20757	238	0.2617	238	0.22347	238	0.24532	238	0.24885		238	0.02138	238	0.01874	238	0.01627	238	0.01617	238	0.00907	238	0.01835		5.21008	0.83179	5.21008	0.6278	5.21008	0.56476	5.21008	0.59501	5.21008	0.54772	5.21008
238.5	0.22128	238.5	0.1681	238.5	0.153	238.5	0.15935	238.5	0.14668	238.5	0.18354		238.5	0.19237	238.5	0.20704	238.5	0.2603	238.5	0.22296	238.5	0.24467	238.5	0.24825		238.5	0.02134	238.5	0.0187	238.5	0.01628	238.5	0.01611	238.5	0.00907	238.5	0.01831		5.19916	0.83042	5.19916	0.62798	5.19916	0.57096	5.19916	0.59491	5.19916	0.54714	5.19916
239	0.21955	239	0.16821	239	0.1532	239	0.16031	239	0.14569	239	0.18335		239	0.19004	239	0.19811	239	0.2595	239	0.22271	239	0.24478	239	0.2478		239	0.02123	239	0.01883	239	0.01619	239	0.01618	239	0.00917	239	0.01825		5.18828	0.82293	5.18828	0.62773	5.18828	0.57111	5.18828	0.59791	5.18828	0.54285	5.18828
239.5	0.21928	239.5	0.16799	239.5	0.1539	239.5	0.16072	239.5	0.14542	239.5	0.1822		239.5	0.19185	239.5	0.20231	239.5	0.2608	239.5	0.2212	239.5	0.245	239.5	0.24765		239.5	0.0212	239.5	0.01921	239.5	0.01619	239.5	0.01605	239.5	0.0091	239.5	0.01814		5.17745	0.82103	5.17745	0.62625	5.17745	0.57315	5.17745	0.59883	5.17745	0.54126	5.17745
240	0.21941	240	0.16771	240	0.1532	240	0.16004	240	0.14469	240	0.1822		240	0.19288	240	0.20021	240	0.2617	240	0.22082	240	0.24489	240	0.24721		240	0.02122	240	0.01926	240	0.01623	240	0.01607	240	0.0088	240	0.01808		5.16667	0.82068	5.16667	0.62454	5.16667	0.56992	5.16667	0.59565	5.16667	0.53796	5.16667
240.5	0.22061	240.5	0.16744	240.5	0.1519	240.5	0.1599	240.5	0.14433	240.5	0.18316		240.5	0.19572	240.5	0.20021	240.5	0.2627	240.5	0.22246	240.5	0.24445	240.5	0.24676		240.5	0.02122	240.5	0.01932	240.5	0.01613	240.5	0.01612	240.5	0.00859	240.5	0.01815		5.15593	0.8244	5.15593	0.62287	5.15593	0.56445	5.15593	0.5945	5.15593	0.53605	5.15593
241	0.22061	241	0.16733	241	0.1512	241	0.16127	241	0.14515	241	0.18354		241	0.19778	241	0.20231	241	0.262	241	0.22259	241	0.24478	241	0.24483		241	0.02123	241	0.01921	241	0.01602	241	0.01609	241	0.00883	241	0.01813		5.14523	0.82355	5.14523	0.62181	5.14523	0.56124	5.14523	0.59903	5.14523	0.53857	5.14523
241.5	0.21995	241.5	0.16705	241.5	0.1506	241.5	0.16182	241.5	0.14506	241.5	0.18373		241.5	0.19623	241.5	0.20441	241.5	0.2604	241.5	0.22233	241.5	0.24434	241.5	0.24393		241.5	0.02118	241.5	0.01914	241.5	0.01585	241.5	0.01601	241.5	0.00883	241.5	0.01811		5.13458	0.82018	5.13458	0.62012	5.13458	0.55841	5.13458	0.60047	5.13458	0.53767	5.13458
242	0.22008	242	0.16662	242	0.1515	242	0.16182	242	0.1446	242	0.18201		242	0.19443	242	0.20441	242	0.2598	242	0.22196	242	0.24357	242	0.24393		242	0.02104	242	0.0191	242	0.01572	242	0.01592	242	0.00883	242	0.01806		5.12397	0.81983	5.12397	0.61786	5.12397	0.5612	5.12397	0.59985	5.12397	0.5354	5.12397
242.5	0.21955	242.5	0.16623	242.5	0.1524	242.5	0.16223	242.5	0.14325	242.5	0.18106		242.5	0.19572	242.5	0.20179	242.5	0.2586	242.5	0.22133	242.5	0.2439	242.5	0.24274		242.5	0.021	242.5	0.01917	242.5	0.01589	242.5	0.01591	242.5	0.00873	242.5	0.01795		5.1134	0.81697	5.1134	0.61576	5.1134	0.56398	5.1134	0.60077	5.1134	0.52981	5.1134
243	0.21928	243	0.1659	243	0.1521	243	0.1599	243	0.14325	243	0.18163		243	0.19546	243	0.20231	243	0.2585	243	0.21994	243	0.24336	243	0.24378		243	0.02096	243	0.01919	243	0.016	243	0.01596	243	0.00866	243	0.01791		5.10288	0.8151	5.10288	0.61389	5.10288	0.56228	5.10288	0.59144	5.10288	0.52926	5.10288
243.5	0.21941	243.5	0.16662	243.5	0.1528	243.5	0.15976	243.5	0.14352	243.5	0.18259		243.5	0.1952	243.5	0.20284	243.5	0.2589	243.5	0.21919	243.5	0.24215	243.5	0.24408		243.5	0.02094	243.5	0.01916	243.5	0.016	243.5	0.01605	243.5	0.00883	243.5	0.01787		5.0924	0.81476	5.0924	0.61596	5.0924	0.56432	5.0924	0.5903	5.0924	0.52972	5.0924
244	0.21915	244	0.16771	244	0.1534	244	0.16058	244	0.14388	244	0.18507		244	0.19623	244	0.20126	244	0.2585	244	0.21906	244	0.2427	244	0.24512		244	0.02098	244	0.01899	244	0.01608	244	0.01613	244	0.00921	244	0.01796		5.08197	0.81294	5.08197	0.6194	5.08197	0.56598	5.08197	0.59276	5.08197	0.53052	5.08197
244.5	0.21981	244.5	0.16799	244.5	0.1532	244.5	0.16017	244.5	0.14533	244.5	0.18488		244.5	0.19649	244.5	0.20021	244.5	0.2581	244.5	0.21919	244.5	0.24204	244.5	0.24795		244.5	0.02106	244.5	0.01899	244.5	0.01598	244.5	0.01601	244.5	0.00948	244.5	0.01801		5.07157	0.8146	5.07157	0.61981	5.07157	0.56465	5.07157	0.59062	5.07157	0.53537	5.07157
245	0.21941	245	0.16815	245	0.1538	245	0.16099	245	0.14524	245	0.18373		245	0.19365	245	0.20179	245	0.2581	245	0.21969	245	0.2427	245	0.24825		245	0.021	245	0.01916	245	0.01627	245	0.01595	245	0.00948	245	0.01809		5.06122	0.81226	5.06122	0.61978	5.06122	0.56631	5.06122	0.59308	5.06122	0.53449	5.06122
245.5	0.21928	245.5	0.16799	245.5	0.1542	245.5	0.16058	245.5	0.14551	245.5	0.18316		245.5	0.19469	245.5	0.20336	245.5	0.2579	245.5	0.22095	245.5	0.24368	245.5	0.24959		245.5	0.0209	245.5	0.01928	245.5	0.01644	245.5	0.01588	245.5	0.00934	245.5	0.0181		5.05092	0.81094	5.05092	0.61855	5.05092	0.56722	5.05092	0.59095	5.05092	0.53494	5.05092
246	0.21821	246	0.16733	246	0.1541	246	0.15963	246	0.14515	246	0.18316		246	0.19443	246	0.20389	246	0.2577	246	0.2217	246	0.24193	246	0.24914		246	0.02089	246	0.01937	246	0.01645	246	0.0159	246	0.0091	246	0.01806		5.04065	0.80608	5.04065	0.61546	5.04065	0.56627	5.04065	0.58681	5.04065	0.53307	5.04065
246.5	0.21848	246.5	0.16733	246.5	0.155	246.5	0.15921	246.5	0.14496	246.5	0.18278		246.5	0.19288	246.5	0.20284	246.5	0.2581	246.5	0.22082	246.5	0.24237	246.5	0.2478		246.5	0.02085	246.5	0.01926	246.5	0.01645	246.5	0.01599	246.5	0.00907	246.5	0.01799		5.03043	0.80628	5.03043	0.61484	5.03043	0.56903	5.03043	0.58466	5.03043	0.53182	5.03043
247	0.21861	247	0.16722	247	0.1557	247	0.15867	247	0.1446	247	0.18392		247	0.19623	247	0.20126	247	0.2572	247	0.22045	247	0.24237	247	0.24765		247	0.02082	247	0.01912	247	0.01621	247	0.01588	247	0.00883	247	0.01797		5.02024	0.80595	5.02024	0.61381	5.02024	0.57105	5.02024	0.58206	5.02024	0.52995	5.02024
247.5	0.22021	247.5	0.16716	247.5	0.1553	247.5	0.15785	247.5	0.14388	247.5	0.18373		247.5	0.19701	247.5	0.20126	247.5	0.2565	247.5	0.22082	247.5	0.24128	247.5	0.24572		247.5	0.02082	247.5	0.0191	247.5	0.01613	247.5	0.01598	247.5	0.00907	247.5	0.01801		5.0101	0.81115	5.0101	0.61296	5.0101	0.56899	5.0101	0.57844	5.0101	0.52676	5.0101
248	0.22048	248	0.16716	248	0.1555	248	0.15812	248	0.14442	248	0.18259		248	0.19649	248	0.20126	248	0.256	248	0.22133	248	0.24128	248	0.24572		248	0.02079	248	0.0191	248	0.016	248	0.01596	248	0.00917	248	0.018		5	0.81135	5	0.61234	5	0.56916	5	0.57885	5	0.52822	5
248.5	0.21981	248.5	0.16684	248.5	0.1553	248.5	0.15771	248.5	0.14478	248.5	0.18182		248.5	0.19701	248.5	0.20231	248.5	0.2554	248.5	0.22196	248.5	0.24062	248.5	0.24706		248.5	0.02077	248.5	0.01921	248.5	0.01611	248.5	0.01603	248.5	0.0091	248.5	0.01808		4.98994	0.80802	4.98994	0.61054	4.98994	0.56785	4.98994	0.57675	4.98994	0.52901	4.98994
249	0.21901	249	0.16694	249	0.1551	249	0.15771	249	0.14442	249	0.17991		249	0.19701	249	0.19969	249	0.2556	249	0.22259	249	0.2392	249	0.24825		249	0.02075	249	0.0193	249	0.01613	249	0.01613	249	0.009	249	0.01809		4.97992	0.80421	4.97992	0.6103	4.97992	0.56654	4.97992	0.57618	4.97992	0.52716	4.97992
249.5	0.21741	249.5	0.16694	249.5	0.1554	249.5	0.1588	249.5	0.14478	249.5	0.17877		249.5	0.19752	249.5	0.19969	249.5	0.2564	249.5	0.22196	249.5	0.24007	249.5	0.24944		249.5	0.02075	249.5	0.0193	249.5	0.01623	249.5	0.01612	249.5	0.00869	249.5	0.01812		4.96994	0.79741	4.96994	0.60969	4.96994	0.56708	4.96994	0.57962	4.96994	0.52795	4.96994
250	0.21715	250	0.16711	250	0.1552	250	0.15826	250	0.1446	250	0.17915		250	0.19649	250	0.20336	250	0.2574	250	0.2217	250	0.24139	250	0.25078		250	0.02089	250	0.01932	250	0.01644	250	0.01611	250	0.00873	250	0.01824		4.96	0.79564	4.96	0.60971	4.96	0.56577	4.96	0.57705	4.96	0.52676	4.96
250.5	0.21635	250.5	0.16755	250.5	0.1551	250.5	0.15744	250.5	0.14388	250.5	0.17934		250.5	0.19804	250.5	0.20284	250.5	0.2578	250.5	0.22158	250.5	0.24084	250.5	0.25019		250.5	0.0209	250.5	0.01936	250.5	0.0164	250.5	0.01604	250.5	0.00852	250.5	0.01829		4.9501	0.79186	4.9501	0.61072	4.9501	0.56484	4.9501	0.57345	4.9501	0.52359	4.9501
251	0.21621	251	0.16722	251	0.1551	251	0.15702	251	0.14424	251	0.18049		251	0.19649	251	0.20231	251	0.2583	251	0.22221	251	0.2427	251	0.24929		251	0.02103	251	0.01946	251	0.01657	251	0.01612	251	0.00883	251	0.01844		4.94024	0.79054	4.94024	0.60889	4.94024	0.56428	4.94024	0.57134	4.94024	0.52439	4.94024
251.5	0.21555	251.5	0.16738	251.5	0.155	251.5	0.1562	251.5	0.14442	251.5	0.17972		251.5	0.19494	251.5	0.20441	251.5	0.2591	251.5	0.22246	251.5	0.24336	251.5	0.25093		251.5	0.02108	251.5	0.01946	251.5	0.01651	251.5	0.01624	251.5	0.00917	251.5	0.01846		4.93042	0.7873	4.93042	0.60888	4.93042	0.56335	4.93042	0.56776	4.93042	0.52453	4.93042
252	0.21448	252	0.16749	252	0.1549	252	0.15661	252	0.14406	252	0.17877		252	0.19701	252	0.20599	252	0.2606	252	0.22158	252	0.24325	252	0.25182		252	0.021	252	0.01957	252	0.01644	252	0.01622	252	0.00924	252	0.01844		4.92063	0.78253	4.92063	0.60868	4.92063	0.56242	4.92063	0.5687	4.92063	0.52269	4.92063
252.5	0.21408	252.5	0.16782	252.5	0.1548	252.5	0.15812	252.5	0.1446	252.5	0.17838		252.5	0.19701	252.5	0.20599	252.5	0.262	252.5	0.22108	252.5	0.245	252.5	0.25331		252.5	0.02103	252.5	0.01966	252.5	0.01649	252.5	0.01634	252.5	0.00979	252.5	0.01844		4.91089	0.78027	4.91089	0.60929	4.91089	0.5615	4.91089	0.57367	4.91089	0.52415	4.91089
253	0.21461	253	0.16826	253	0.155	253	0.15839	253	0.14569	253	0.17858		253	0.2001	253	0.20809	253	0.2634	253	0.22183	253	0.24543	253	0.25525		253	0.02103	253	0.01974	253	0.01661	253	0.0164	253	0.00996	253	0.0184		4.90119	0.78147	4.90119	0.6103	4.90119	0.56168	4.90119	0.57409	4.90119	0.52761	4.90119
253.5	0.21528	253.5	0.16843	253.5	0.155	253.5	0.15826	253.5	0.14578	253.5	0.17934		253.5	0.20216	253.5	0.20862	253.5	0.2628	253.5	0.22158	253.5	0.24489	253.5	0.25391		253.5	0.02119	253.5	0.01981	253.5	0.01678	253.5	0.01637	253.5	0.00992	253.5	0.0185		4.89152	0.78318	4.89152	0.61032	4.89152	0.56112	4.89152	0.57305	4.89152	0.52742	4.89152
254	0.21688	254	0.16876	254	0.1555	254	0.15839	254	0.14641	254	0.17838		254	0.20216	254	0.20967	254	0.2616	254	0.22296	254	0.24478	254	0.25316		254	0.0212	254	0.01988	254	0.01691	254	0.0165	254	0.0101	254	0.01853		4.88189	0.78835	4.88189	0.61093	4.88189	0.5624	4.88189	0.57296	4.88189	0.5292	4.88189
254.5	0.21835	254.5	0.16925	254.5	0.156	254.5	0.15785	254.5	0.14605	254.5	0.17858		254.5	0.20216	254.5	0.20967	254.5	0.2607	254.5	0.22422	254.5	0.24434	254.5	0.25287		254.5	0.02124	254.5	0.01992	254.5	0.01702	254.5	0.01663	254.5	0.0102	254.5	0.01864		4.8723	0.79302	4.8723	0.61213	4.8723	0.56367	4.8723	0.57043	4.8723	0.52737	4.8723
255	0.21928	255	0.1698	255	0.1567	255	0.15894	255	0.14587	255	0.17934		255	0.2001	255	0.20967	255	0.2603	255	0.22347	255	0.24423	255	0.25361		255	0.02123	255	0.01974	255	0.0171	255	0.01668	255	0.01054	255	0.01865		4.86275	0.79569	4.86275	0.61354	4.86275	0.56567	4.86275	0.57385	4.86275	0.5262	4.86275
255.5	0.21901	255.5	0.17002	255.5	0.1579	255.5	0.15921	255.5	0.14641	255.5	0.18087		255.5	0.19778	255.5	0.20757	255.5	0.2616	255.5	0.22435	255.5	0.24489	255.5	0.25495		255.5	0.02117	255.5	0.01963	255.5	0.01727	255.5	0.01674	255.5	0.01081	255.5	0.01865		4.85323	0.79391	4.85323	0.61374	4.85323	0.56949	4.85323	0.57427	4.85323	0.52764	4.85323
256	0.21835	256	0.17084	256	0.1587	256	0.16004	256	0.14696	256	0.18373		256	0.19572	256	0.20494	256	0.2619	256	0.22485	256	0.24565	256	0.2557		256	0.02123	256	0.01946	256	0.01736	256	0.01689	256	0.01064	256	0.01876		4.84375	0.7907	4.84375	0.61614	4.84375	0.57185	4.84375	0.57673	4.84375	0.52913	4.84375
256.5	0.21741	256.5	0.17117	256.5	0.1593	256.5	0.16099	256.5	0.14858	256.5	0.18469		256.5	0.19469	256.5	0.20494	256.5	0.2618	256.5	0.22548	256.5	0.24587	256.5	0.25599		256.5	0.02123	256.5	0.01941	256.5	0.01742	256.5	0.01683	256.5	0.01075	256.5	0.01879		4.83431	0.78645	4.83431	0.61674	4.83431	0.57348	4.83431	0.57963	4.83431	0.5345	4.83431
257	0.21595	257	0.1715	257	0.1598	257	0.15949	257	0.14877	257	0.18431		257	0.19546	257	0.20441	257	0.2621	257	0.22636	257	0.24532	257	0.25704		257	0.02127	257	0.01943	257	0.01725	257	0.01677	257	0.01051	257	0.01883		4.8249	0.7803	4.8249	0.61734	4.8249	0.57474	4.8249	0.57361	4.8249	0.53466	4.8249
257.5	0.21541	257.5	0.17216	257.5	0.1598	257.5	0.16045	257.5	0.14877	257.5	0.18354		257.5	0.19649	257.5	0.20441	257.5	0.2615	257.5	0.22687	257.5	0.24543	257.5	0.25838		257.5	0.02127	257.5	0.01941	257.5	0.01725	257.5	0.01685	257.5	0.01044	257.5	0.01883		4.81553	0.77756	4.81553	0.61915	4.81553	0.57418	4.81553	0.57654	4.81553	0.53415	4.81553
258	0.21568	258	0.17205	258	0.1602	258	0.15963	258	0.14858	258	0.18259		258	0.1983	258	0.20389	258	0.2622	258	0.22737	258	0.24576	258	0.25882		258	0.02127	258	0.01948	258	0.01727	258	0.01676	258	0.01075	258	0.01889		4.8062	0.7778	4.8062	0.61815	4.8062	0.57507	4.8062	0.573	4.8062	0.53294	4.8062
258.5	0.21568	258.5	0.17243	258.5	0.16	258.5	0.1599	258.5	0.14795	258.5	0.18182		258.5	0.19752	258.5	0.20599	258.5	0.263	258.5	0.22762	258.5	0.24554	258.5	0.26031		258.5	0.02124	258.5	0.01956	258.5	0.01729	258.5	0.01677	258.5	0.01075	258.5	0.01887		4.79691	0.77704	4.79691	0.61893	4.79691	0.57379	4.79691	0.57343	4.79691	0.53014	4.79691
259	0.21728	259	0.1726	259	0.1595	259	0.16168	259	0.14795	259	0.18335		259	0.19855	259	0.20441	259	0.2633	259	0.22863	259	0.24598	259	0.25942		259	0.02127	259	0.01956	259	0.01733	259	0.01676	259	0.01119	259	0.01891		4.78764	0.78217	4.78764	0.61895	4.78764	0.57143	4.78764	0.57933	4.78764	0.52963	4.78764
259.5	0.21781	259.5	0.17249	259.5	0.1596	259.5	0.16086	259.5	0.14795	259.5	0.18431		259.5	0.19907	259.5	0.20494	259.5	0.2641	259.5	0.22901	259.5	0.24587	259.5	0.25927		259.5	0.02135	259.5	0.01963	259.5	0.0175	259.5	0.01682	259.5	0.0114	259.5	0.01896		4.77842	0.78336	4.77842	0.61796	4.77842	0.57124	4.77842	0.5758	4.77842	0.52912	4.77842
260	0.21821	260	0.17238	260	0.1602	260	0.16058	260	0.14886	260	0.18488		260	0.19907	260	0.20704	260	0.2638	260	0.22888	260	0.24587	260	0.25882		260	0.02146	260	0.01965	260	0.01755	260	0.01694	260	0.01146	260	0.01896		4.76923	0.78408	4.76923	0.61696	4.76923	0.57286	4.76923	0.57423	4.76923	0.5319	4.76923
260.5	0.21848	260.5	0.17216	260.5	0.1602	260.5	0.16127	260.5	0.14886	260.5	0.18488		260.5	0.19933	260.5	0.20652	260.5	0.2635	260.5	0.22863	260.5	0.24686	260.5	0.25793		260.5	0.02157	260.5	0.01952	260.5	0.01771	260.5	0.01695	260.5	0.01164	260.5	0.01907		4.76008	0.78431	4.76008	0.61557	4.76008	0.57231	4.76008	0.57617	4.76008	0.53139	4.76008
261	0.21728	261	0.17238	261	0.1608	261	0.16086	261	0.14913	261	0.18316		261	0.19881	261	0.20704	261	0.2629	261	0.22661	261	0.24675	261	0.25838		261	0.02163	261	0.01956	261	0.01786	261	0.01707	261	0.0115	261	0.01915		4.75096	0.77917	4.75096	0.61578	4.75096	0.57393	4.75096	0.57414	4.75096	0.53185	4.75096
261.5	0.21648	261.5	0.17205	261.5	0.1604	261.5	0.16058	261.5	0.14994	261.5	0.18316		261.5	0.19778	261.5	0.20599	261.5	0.262	261.5	0.22649	261.5	0.24653	261.5	0.25853		261.5	0.0216	261.5	0.01956	261.5	0.01782	261.5	0.01705	261.5	0.01153	261.5	0.0192		4.74187	0.7755	4.74187	0.614	4.74187	0.57193	4.74187	0.57258	4.74187	0.53425	4.74187
262	0.21515	262	0.17238	262	0.1601	262	0.16086	262	0.14958	262	0.18182		262	0.19649	262	0.20652	262	0.2622	262	0.22624	262	0.24664	262	0.25912		262	0.02163	262	0.01963	262	0.01784	262	0.01702	262	0.0115	262	0.01923		4.73282	0.7699	4.73282	0.6146	4.73282	0.57031	4.73282	0.57304	4.73282	0.53245	4.73282
262.5	0.21461	262.5	0.17254	262.5	0.161	262.5	0.16004	262.5	0.14976	262.5	0.18182		262.5	0.19726	262.5	0.20547	262.5	0.2619	262.5	0.22636	262.5	0.24642	262.5	0.26091		262.5	0.02166	262.5	0.01966	262.5	0.0179	262.5	0.01707	262.5	0.01136	262.5	0.01918		4.72381	0.7672	4.72381	0.6146	4.72381	0.573	4.72381	0.56955	4.72381	0.53259	4.72381
263	0.21448	263	0.17298	263	0.1613	263	0.15894	263	0.15012	263	0.18201		263	0.19726	263	0.20704	263	0.2623	263	0.22787	263	0.2474	263	0.2621		263	0.0217	263	0.01983	263	0.01788	263	0.01711	263	0.01143	263	0.01923		4.71483	0.76599	4.71483	0.6156	4.71483	0.57354	4.71483	0.56505	4.71483	0.53337	4.71483
263.5	0.21501	263.5	0.17364	263.5	0.1626	263.5	0.16086	263.5	0.14913	263.5	0.18163		263.5	0.19855	263.5	0.20967	263.5	0.2622	263.5	0.22863	263.5	0.2485	263.5	0.26255		263.5	0.02179	263.5	0.01997	263.5	0.01769	263.5	0.01709	263.5	0.01167	263.5	0.01921		4.70588	0.7672	4.70588	0.61739	4.70588	0.57766	4.70588	0.57141	4.70588	0.52932	4.70588
[truncated: 1,073 more rows]
[truncated: 25 more columns]

## Sheet: Fig. s14
Fig. s14a					Fig. s14b
[truncated: 1,027 more rows]

[truncated: 6 more sheets: Fig. s15, Fig. s23, Fig.  s25, Fig. s26, Fig. s27, Fig. s28]
